# Supplementary material for: Construction of a high-density genetic map for grape using specific length amplified fragment (SLAF) sequencing
Source: PLoS One. 2017 Jul 26;12(7):e0181728. doi: 10.1371/journal.pone.0181728 (PMC5528875; doi:10.1371/journal.pone.0181728)
Supplement: S2 File — Each cell represents the recombination rate of two markers. Yellow and purple indicate lower and higher recombination rates, respectively. Gray denotes missing data. (ZIP) [file pone.0181728.s003.zip]

Archive with 20 entries (19 files):
- S2_File/
- S2_File/chr1.sexAver.r.heatMap.png
- S2_File/chr10.sexAver.r.heatMap.png
- S2_File/chr11.sexAver.r.heatMap.png
- S2_File/chr12.sexAver.r.heatMap.png
- S2_File/chr13.sexAver.r.heatMap.png
- S2_File/chr14.sexAver.r.heatMap.png
- S2_File/chr15.sexAver.r.heatMap.png
- S2_File/chr16.sexAver.r.heatMap.png
- S2_File/chr17.sexAver.r.heatMap.png
- S2_File/chr18.sexAver.r.heatMap.png
- S2_File/chr19.sexAver.r.heatMap.png
- S2_File/chr2.sexAver.r.heatMap.png
- S2_File/chr3.sexAver.r.heatMap.png
- S2_File/chr4.sexAver.r.heatMap.png
- S2_File/chr5.sexAver.r.heatMap.png
- S2_File/chr6.sexAver.r.heatMap.png
- S2_File/chr7.sexAver.r.heatMap.png
- S2_File/chr8.sexAver.r.heatMap.png
- S2_File/chr9.sexAver.r.heatMap.png
