# Supplementary material for: Construction of a high-density genetic map for grape using specific length amplified fragment (SLAF) sequencing
Source: PLoS One. 2017 Jul 26;12(7):e0181728. doi: 10.1371/journal.pone.0181728 (PMC5528875; doi:10.1371/journal.pone.0181728)
Supplement: S3 File — “–” represents missing data. (XLSX) [file pone.0181728.s004.xlsx]

## Sheet: Sheet2
#MarkerID	Chr	type	Beibinghong	Chardonnay	1	2	3	4	5	6	7	8	9	10	11	12	13	14	15	16	17	18	19	20	21	22	23	24	25	26	27	28	29	30	31	32	33	34	35	36	37	38	39	40	41	42	43	44	45
Marker3	chr1	lmxll	lm	l	lm	l	lm	l	lm	l	lm	lm	lm	lm	l	lm	l	lm	l	lm	lm	lm	l	l	lm	lm	lm	lm	lm	lm	lm	lm	lm	l	l	lm	lm	lm	l	lm	lm	lm	l	l	lm	l	l	lm	lm
Marker29	chr1	nnxnp	n	np	np	n	np	np	np	n	n	np	n	np	n	n	n	np	np	np	np	np	np	np	n	np	n	np	np	n	n	np	np	np	n	np	np	n	np	np	n	n	np	np	n	np	np	np	np
Marker40	chr1	lmxll	lm	l	lm	l	lm	l	lm	l	lm	lm	lm	lm	l	lm	l	lm	l	lm	lm	lm	l	l	lm	lm	lm	lm	lm	lm	lm	lm	lm	l	l	lm	lm	lm	l	lm	lm	lm	l	l	lm	l	l	lm	lm
Marker45	chr1	lmxll	lm	l	l	lm	l	lm	l	lm	lm	l	lm	l	lm	l	lm	l	lm	l	l	l	lm	lm	l	l	l	l	l	l	l	l	l	lm	lm	l	l	l	lm	l	l	l	lm	lm	l	lm	lm	l	l
Marker47	chr1	nnxnp	n	pn	n	pn	n	n	n	pn	pn	n	pn	n	pn	pn	pn	n	n	n	n	n	n	pn	pn	n	pn	n	pn	pn	pn	n	n	n	pn	pn	n	pn	n	n	pn	pn	n	n	pn	n	n	n	n
Marker59	chr1	nnxnp	n	pn	n	pn	pn	n	n	pn	p	n	pn	n	pn	p	pn	n	n	n	n	pn	n	pn	p	n	p	n	pn	pn	p	n	n	n	pn	n	n	p	n	n	p	p	n	n	p	n	n	n	n
Marker83	chr1	lmxll	lm	l	l	lm	l	lm	l	lm	l	l	l	l	lm	l	lm	l	m	l	l	l	l	lm	l	l	lm	l	l	l	l	l	l	lm	lm	l	l	l	lm	l	l	l	lm	lm	l	lm	lm	l	l
Marker119	chr1	lmxll	lm	l	lm	l	lm	l	lm	l	lm	lm	lm	lm	l	lm	l	lm	l	lm	lm	lm	lm	l	lm	lm	lm	lm	lm	lm	lm	l	lm	l	l	lm	lm	lm	l	lm	lm	lm	l	l	lm	l	l	lm	lm
Marker127	chr1	nnxnp	n	np	n	np	n	n	n	np	np	n	np	n	np	np	np	n	n	n	n	n	n	np	np	n	np	n	np	np	n	n	n	n	np	n	n	np	n	n	np	np	n	n	np	n	n	n	n
Marker161	chr1	lmxll	lm	l	lm	l	lm	l	lm	l	lm	lm	lm	lm	l	lm	l	lm	l	lm	lm	lm	lm	l	lm	lm	lm	lm	lm	lm	lm	l	lm	l	l	lm	lm	lm	l	lm	lm	lm	l	l	l	l	l	lm	lm
Marker180	chr1	lmxll	lm	l	lm	l	lm	l	lm	l	lm	lm	lm	lm	l	lm	l	lm	l	lm	lm	lm	lm	lm	lm	lm	lm	lm	lm	lm	lm	l	lm	l	l	lm	lm	lm	l	lm	lm	lm	l	l	l	l	l	lm	lm
Marker192	chr1	lmxll	lm	l	l	-	-	lm	l	-	-	l	m	l	m	l	-	l	m	-	l	l	l	lm	l	l	-	l	-	l	l	-	l	lm	lm	l	l	l	l	l	l	l	lm	l	lm	lm	lm	-	l
Marker201	chr1	lmxll	lm	l	l	lm	l	lm	l	lm	l	l	lm	l	lm	l	l	l	lm	l	l	l	l	m	l	l	l	l	l	l	l	lm	l	lm	lm	m	l	l	lm	l	lm	l	m	lm	lm	lm	lm	l	l
Marker245	chr1	lmxll	lm	l	l	-	-	m	l	lm	l	l	l	l	l	l	l	l	l	l	l	l	l	lm	l	l	l	l	l	l	l	lm	l	lm	m	lm	l	l	lm	l	l	l	lm	m	lm	lm	m	l	l
Marker246	chr1	lmxll	lm	l	lm	l	-	l	l	l	l	lm	lm	lm	l	m	l	lm	l	lm	lm	lm	lm	l	l	lm	l	l	lm	lm	l	l	lm	l	l	l	m	l	l	lm	m	l	l	l	l	l	l	m	lm
Marker248	chr1	lmxll	lm	l	l	-	-	m	-	lm	l	l	l	l	l	l	l	l	l	l	l	l	l	lm	l	l	l	l	l	l	l	lm	l	lm	lm	lm	l	l	lm	l	l	l	lm	m	lm	lm	m	l	l
Marker257	chr1	nnxnp	n	np	np	n	p	np	np	n	n	np	n	np	n	n	n	np	np	np	np	np	np	n	n	p	n	np	n	n	n	np	np	p	n	np	np	n	np	np	n	np	np	np	n	np	np	np	n
Marker264	chr1	lmxll	lm	l	l	lm	l	lm	l	lm	l	l	l	l	lm	l	lm	l	lm	l	l	l	l	lm	l	l	l	l	l	l	l	lm	l	lm	lm	lm	l	l	lm	l	l	l	lm	lm	lm	lm	lm	l	l
Marker320	chr1	nnxnp	n	np	n	np	n	n	n	np	np	n	np	n	np	np	np	n	n	n	n	n	n	np	np	n	np	n	np	np	np	n	n	n	np	n	n	np	n	n	np	np	n	n	np	np	n	n	np
Marker321	chr1	lmxll	lm	l	l	lm	l	lm	l	l	l	l	lm	l	lm	l	lm	l	lm	l	l	l	l	lm	l	l	l	l	l	l	l	lm	l	lm	lm	lm	l	l	lm	l	l	l	m	lm	lm	lm	lm	l	l
Marker326	chr1	nnxnp	n	np	np	np	np	np	np	np	n	np	n	np	n	n	n	np	np	np	np	np	np	n	n	np	n	np	n	n	n	np	np	np	n	np	np	n	np	np	n	n	np	np	n	np	np	np	n
Marker334	chr1	nnxnp	n	pn	n	pn	n	n	n	pn	pn	n	pn	n	pn	pn	pn	n	n	n	n	n	n	pn	pn	n	pn	n	pn	pn	pn	n	n	n	pn	n	n	pn	n	n	pn	pn	n	n	pn	pn	n	n	pn
Marker342	chr1	lmxll	lm	l	lm	l	lm	l	lm	l	lm	lm	lm	l	l	lm	l	lm	l	lm	lm	lm	lm	lm	lm	lm	lm	lm	lm	lm	m	l	lm	l	l	l	lm	lm	l	lm	lm	lm	l	l	l	l	l	lm	lm
Marker348	chr1	nnxnp	n	pn	pn	n	n	pn	pn	n	n	pn	n	pn	n	n	n	pn	pn	pn	pn	pn	pn	n	pn	pn	n	pn	n	n	n	pn	pn	pn	n	pn	pn	n	pn	pn	n	n	pn	pn	n	pn	pn	pn	n
Marker356	chr1	nnxnp	n	np	np	n	np	np	np	n	n	np	n	np	n	n	n	np	np	np	np	np	np	n	n	np	n	np	n	n	n	np	np	np	n	np	np	n	np	np	n	n	np	np	n	np	np	np	n
Marker372	chr1	lmxll	lm	l	l	lm	l	lm	l	lm	l	l	lm	lm	lm	l	lm	l	l	l	l	l	l	lm	l	l	-	l	l	l	l	lm	l	lm	lm	lm	l	l	lm	l	l	l	lm	lm	lm	lm	lm	l	lm
Marker380	chr1	nnxnp	n	np	np	n	np	np	np	n	n	np	n	np	n	n	n	np	np	np	np	np	np	n	n	np	n	np	n	n	n	np	np	np	n	np	np	n	np	np	n	n	np	np	n	np	np	np	n
Marker401	chr1	nnxnp	n	np	np	n	np	np	np	n	n	np	n	np	n	n	n	n	n	np	np	np	np	n	n	n	n	np	n	n	n	np	np	np	n	np	np	n	np	-	n	n	np	np	n	np	np	p	n
Marker407	chr1	nnxnp	n	np	np	np	np	np	np	n	n	np	n	np	n	n	n	np	np	np	np	np	np	n	n	np	n	np	n	n	n	np	np	np	n	np	np	n	np	np	n	n	np	np	n	np	np	np	n
Marker417	chr1	nnxnp	n	pn	n	n	n	pn	n	p	p	n	p	n	p	pn	-	n	n	n	n	n	n	p	p	n	pn	n	p	p	p	n	n	n	p	n	n	-	n	n	p	p	n	n	p	pn	n	n	p
Marker421	chr1	nnxnp	n	pn	n	n	n	n	n	pn	pn	n	pn	n	pn	pn	pn	n	n	n	n	n	n	pn	pn	n	pn	n	pn	pn	pn	n	n	n	pn	n	n	pn	n	n	pn	pn	n	n	pn	pn	n	n	pn
Marker423	chr1	lmxll	lm	l	lm	lm	lm	l	lm	-	m	lm	lm	l	l	lm	l	lm	lm	lm	lm	lm	lm	l	lm	lm	l	lm	lm	lm	lm	l	lm	l	l	l	lm	lm	l	lm	lm	lm	l	l	l	l	l	lm	l
Marker442	chr1	nnxnp	n	np	np	np	np	np	np	n	n	np	n	np	n	n	n	np	np	np	np	np	np	n	n	np	np	np	n	n	n	np	np	np	n	np	np	n	np	np	n	n	np	np	n	np	np	np	n
Marker453	chr1	nnxnp	n	np	np	np	np	np	np	n	n	np	n	np	n	n	n	np	np	np	np	np	np	n	n	np	n	np	n	n	n	np	np	np	n	np	np	n	np	np	n	n	np	np	n	np	np	np	n
Marker454	chr1	nnxnp	n	np	np	np	np	np	np	n	n	np	n	np	n	n	n	np	np	np	np	np	np	n	n	np	n	np	n	n	n	np	np	np	n	np	np	n	np	np	n	n	np	np	n	np	np	np	n
Marker460	chr1	nnxnp	n	pn	n	n	n	n	n	pn	pn	n	pn	n	pn	pn	-	n	n	n	n	pn	n	pn	pn	n	pn	n	pn	pn	pn	n	n	n	pn	n	n	pn	n	n	pn	pn	n	n	p	pn	n	n	pn
Marker464	chr1	hkxhk	hk	hk	hk	k	hk	k	hk	hk	h	hk	h	k	hk	h	hk	hk	hk	hk	hk	hk	hk	hk	h	hk	hk	hk	h	h	h	hk	hk	k	hk	k	hk	h	k	hk	hk	h	k	k	hk	hk	k	hk	hk
Marker465	chr1	lmxll	lm	l	lm	l	lm	l	lm	l	lm	lm	lm	lm	l	lm	l	lm	lm	lm	lm	lm	lm	l	lm	lm	l	l	lm	lm	lm	lm	lm	l	l	l	lm	lm	l	lm	l	lm	l	l	l	l	l	lm	l
Marker467	chr1	nnxnp	n	pn	n	n	n	n	n	pn	pn	n	pn	n	pn	pn	pn	n	n	n	n	n	n	pn	pn	n	pn	n	pn	pn	pn	n	n	n	pn	n	n	pn	n	n	pn	pn	n	n	pn	pn	n	n	pn
Marker473	chr1	nnxnp	n	pn	n	n	n	pn	n	-	pn	n	pn	-	p	n	-	n	n	n	n	n	n	p	pn	n	-	n	-	n	pn	-	n	n	p	n	n	pn	n	n	pn	pn	n	n	p	pn	n	n	p
Marker479	chr1	lmxll	lm	l	l	m	lm	m	l	lm	l	l	lm	lm	lm	l	-	l	l	l	l	l	l	lm	l	l	lm	l	l	l	l	m	l	m	lm	m	l	l	m	l	lm	l	m	m	lm	m	m	l	lm
Marker480	chr1	lmxll	lm	l	lm	l	lm	l	lm	l	lm	lm	lm	l	l	lm	l	m	lm	lm	lm	lm	lm	l	lm	lm	l	lm	l	lm	m	l	lm	l	l	l	lm	lm	l	lm	l	lm	l	l	l	l	l	l	l
Marker485	chr1	nnxnp	n	pn	n	n	n	pn	n	pn	pn	n	pn	n	pn	pn	pn	n	n	n	n	pn	n	p	p	n	pn	n	p	pn	pn	n	n	n	pn	n	n	p	n	n	pn	pn	n	n	pn	n	n	n	p
Marker486	chr1	nnxnp	n	pn	pn	n	n	n	n	pn	pn	n	pn	n	pn	pn	-	n	n	n	n	n	n	pn	pn	n	pn	n	pn	pn	pn	n	n	n	pn	n	n	pn	n	n	pn	pn	n	n	pn	pn	n	n	pn
Marker512	chr1	nnxnp	n	np	np	np	np	np	np	n	n	np	n	np	n	n	n	np	np	np	np	np	np	n	n	np	n	np	n	n	n	np	np	np	n	np	np	n	np	np	n	n	np	np	n	np	np	np	n
Marker597	chr1	nnxnp	n	np	np	np	np	np	np	n	n	np	n	np	n	n	n	np	np	np	np	np	np	n	n	np	n	np	n	n	n	np	np	np	n	np	np	n	np	np	n	n	np	np	n	np	np	np	n
Marker622	chr1	nnxnp	n	np	p	n	np	np	np	n	n	n	n	np	n	n	-	np	-	np	np	np	np	n	n	np	n	np	n	n	n	n	np	np	n	np	np	n	np	n	n	n	np	np	n	np	np	np	n
Marker652	chr1	nnxnp	n	pn	n	n	n	n	n	pn	pn	n	pn	n	pn	pn	pn	n	n	n	n	n	n	pn	pn	n	pn	n	pn	pn	pn	n	n	n	pn	pn	n	pn	n	n	pn	pn	n	n	pn	pn	n	n	pn
Marker658	chr1	lmxll	lm	l	l	l	l	lm	l	lm	lm	l	lm	lm	lm	lm	lm	l	l	l	l	l	l	lm	l	l	lm	l	l	l	lm	lm	l	lm	lm	lm	l	l	lm	l	lm	l	lm	lm	lm	lm	lm	l	lm
Marker662	chr1	lmxll	lm	l	l	l	l	lm	l	lm	lm	l	lm	lm	lm	lm	lm	l	l	l	l	l	l	lm	l	l	lm	l	l	l	lm	lm	l	lm	lm	lm	l	l	lm	l	lm	l	lm	lm	lm	lm	lm	l	lm
Marker663	chr1	nnxnp	n	pn	n	n	n	pn	n	pn	pn	n	pn	n	pn	pn	-	n	n	n	n	-	pn	pn	pn	n	-	n	pn	pn	pn	n	n	n	pn	n	n	pn	n	n	pn	n	n	n	pn	pn	n	n	pn
Marker685	chr1	nnxnp	n	pn	n	n	n	n	pn	pn	p	n	pn	n	pn	pn	pn	n	n	n	n	n	n	pn	pn	pn	pn	n	pn	pn	pn	n	n	n	pn	n	n	pn	n	n	pn	pn	n	n	pn	n	n	n	pn
Marker710	chr1	nnxnp	n	np	np	np	np	np	np	n	n	np	n	np	n	n	n	np	np	np	np	np	np	n	n	np	n	np	n	np	n	np	np	np	n	np	np	n	np	np	n	n	np	np	n	np	np	np	n
Marker720	chr1	nnxnp	n	np	np	np	np	np	np	n	n	np	n	np	n	n	n	np	np	np	np	np	np	n	n	np	n	np	n	n	n	np	np	np	n	np	np	n	np	np	n	n	np	np	n	np	np	np	n
Marker732	chr1	lmxll	lm	l	l	l	l	lm	l	lm	lm	l	lm	lm	lm	lm	lm	l	l	l	l	l	l	lm	l	l	lm	l	l	l	lm	lm	l	lm	lm	lm	l	l	lm	l	lm	l	lm	lm	lm	lm	lm	l	lm
Marker750	chr1	nnxnp	n	np	np	np	np	np	np	n	n	np	n	np	n	n	n	np	np	np	np	np	np	n	n	np	n	np	n	n	n	np	np	np	n	np	np	n	np	np	n	n	np	np	n	np	np	np	n
Marker756	chr1	nnxnp	n	pn	n	n	n	n	n	pn	pn	n	pn	n	pn	pn	pn	n	n	n	n	n	n	pn	pn	n	pn	n	pn	pn	pn	n	n	n	pn	n	n	pn	n	n	pn	pn	n	n	pn	pn	n	n	pn
Marker761	chr1	lmxll	lm	l	l	l	l	lm	l	lm	lm	l	lm	lm	lm	lm	lm	l	l	l	l	l	l	lm	l	l	lm	l	l	l	lm	lm	l	lm	lm	lm	l	l	lm	l	lm	l	lm	lm	lm	lm	lm	l	lm
Marker763	chr1	nnxnp	n	np	np	np	np	p	np	n	n	np	n	p	n	n	n	np	np	np	np	np	np	n	n	np	np	np	n	n	n	np	np	p	n	p	np	n	np	np	n	n	p	p	n	np	p	np	n
Marker772	chr1	lmxll	lm	l	l	l	l	lm	l	lm	lm	l	lm	lm	lm	lm	lm	l	lm	l	l	l	l	lm	l	l	lm	l	lm	l	lm	lm	l	lm	lm	lm	l	l	lm	l	lm	l	lm	lm	lm	lm	lm	l	lm
Marker786	chr1	nnxnp	n	np	np	np	np	np	np	n	n	np	n	np	n	n	n	np	np	np	np	np	np	n	n	np	n	np	n	n	n	np	np	np	n	np	np	n	np	np	n	n	np	np	n	np	np	np	n
Marker793	chr1	lmxll	lm	l	l	l	l	lm	l	lm	lm	l	lm	lm	lm	lm	lm	l	l	l	l	l	l	lm	l	l	lm	l	l	l	lm	lm	l	lm	lm	lm	l	l	lm	l	lm	l	lm	lm	lm	lm	lm	l	lm
Marker799	chr1	lmxll	lm	l	lm	l	l	lm	l	lm	lm	l	lm	lm	lm	lm	lm	lm	l	lm	l	l	l	lm	l	l	l	l	l	l	lm	lm	l	lm	lm	lm	l	l	lm	l	lm	l	lm	lm	lm	lm	lm	l	lm
Marker800	chr1	lmxll	lm	l	l	l	l	lm	l	lm	lm	l	lm	lm	lm	lm	lm	l	l	l	l	l	l	lm	l	l	lm	l	lm	l	lm	lm	l	lm	lm	lm	l	l	lm	l	lm	l	lm	lm	lm	lm	lm	l	lm
Marker809	chr1	lmxll	lm	l	l	l	l	lm	l	lm	lm	l	lm	lm	lm	lm	lm	l	-	l	l	l	l	lm	l	l	lm	l	lm	l	lm	lm	l	lm	lm	lm	l	l	lm	l	lm	l	lm	lm	lm	lm	lm	l	lm
Marker819	chr1	nnxnp	n	np	np	np	np	np	np	n	n	np	n	np	n	n	n	np	np	np	np	np	np	n	n	np	n	np	n	n	n	np	np	np	n	np	np	n	np	np	n	n	np	np	n	np	np	np	n
Marker821	chr1	nnxnp	n	np	np	np	p	p	np	np	n	np	n	p	n	np	n	np	np	np	np	np	np	n	n	np	n	np	n	n	n	p	np	p	n	p	np	n	p	np	n	n	np	p	n	np	p	np	n
Marker827	chr1	lmxll	lm	l	l	l	lm	lm	l	lm	lm	l	lm	lm	lm	lm	lm	l	l	l	l	lm	l	lm	l	l	lm	l	l	l	lm	lm	l	lm	lm	lm	l	l	lm	l	lm	l	lm	lm	lm	lm	lm	l	lm
Marker831	chr1	nnxnp	n	np	n	p	np	np	np	n	n	n	n	np	n	n	n	np	np	np	np	np	np	n	n	np	n	np	n	n	n	-	np	np	n	np	np	n	n	np	n	n	n	n	n	n	np	n	np
Marker833	chr1	lmxll	lm	l	l	l	l	lm	l	lm	lm	l	lm	lm	lm	l	l	l	l	l	l	l	l	lm	l	lm	lm	l	l	-	lm	l	l	lm	lm	lm	l	l	lm	l	m	l	lm	lm	lm	lm	lm	l	lm
Marker843	chr1	nnxnp	n	np	np	np	np	np	np	n	n	np	n	np	n	n	n	np	np	np	np	np	np	n	n	np	n	np	np	np	n	np	np	np	n	np	np	n	np	np	n	n	np	np	n	np	np	np	n
Marker847	chr1	lmxll	lm	l	l	l	l	lm	l	lm	lm	l	lm	l	lm	lm	lm	l	l	l	l	l	l	lm	l	l	lm	l	l	l	l	lm	l	lm	lm	lm	l	l	lm	l	lm	l	lm	lm	lm	lm	lm	l	lm
Marker853	chr1	lmxll	lm	l	l	l	l	lm	l	lm	lm	l	lm	lm	lm	lm	lm	l	l	l	l	l	l	lm	l	l	lm	l	l	l	lm	lm	l	lm	lm	lm	l	l	lm	l	lm	l	lm	lm	lm	lm	lm	l	lm
Marker857	chr1	hkxhk	hk	hk	hk	hk	hk	k	hk	hk	hk	hk	hk	k	hk	hk	hk	hk	hk	hk	hk	hk	hk	hk	h	hk	hk	hk	h	hk	hk	k	hk	k	hk	k	hk	h	k	hk	hk	h	k	k	hk	hk	k	hk	hk
Marker886	chr1	lmxll	lm	l	l	l	l	lm	l	lm	lm	l	lm	lm	lm	lm	lm	l	l	l	l	l	l	lm	l	l	lm	l	l	l	lm	lm	l	lm	lm	lm	l	l	lm	l	lm	l	lm	lm	lm	lm	lm	l	lm
Marker888	chr1	lmxll	lm	l	l	l	l	lm	l	lm	lm	l	lm	lm	lm	lm	lm	l	l	l	l	l	l	lm	l	l	lm	l	l	l	lm	lm	l	lm	lm	lm	l	l	lm	l	lm	l	lm	lm	lm	lm	lm	l	lm
Marker893	chr1	nnxnp	n	np	np	np	np	p	np	n	np	np	n	p	n	n	n	np	np	np	np	np	np	n	n	np	n	np	n	n	n	p	np	p	n	p	np	n	p	np	n	n	np	p	n	np	p	np	n
Marker896	chr1	lmxll	lm	l	l	l	l	lm	l	lm	lm	l	lm	lm	lm	lm	lm	l	l	l	l	l	l	lm	l	l	lm	l	l	l	lm	lm	l	lm	lm	lm	l	l	lm	l	lm	l	lm	lm	lm	lm	lm	l	lm
Marker904	chr1	lmxll	lm	l	l	l	l	lm	l	-	lm	l	lm	lm	lm	lm	lm	l	l	l	l	l	l	lm	l	lm	lm	lm	l	l	m	lm	l	lm	lm	lm	l	l	lm	l	lm	lm	lm	lm	lm	lm	lm	l	lm
Marker913	chr1	lmxll	lm	l	l	lm	l	lm	l	lm	lm	l	lm	lm	lm	lm	lm	l	l	l	l	l	l	lm	l	l	l	l	l	l	lm	lm	l	lm	lm	lm	l	l	lm	l	lm	l	lm	lm	lm	lm	lm	l	lm
Marker922	chr1	lmxll	lm	l	l	l	l	m	l	lm	lm	l	lm	lm	lm	lm	lm	l	l	l	l	lm	l	lm	l	l	lm	l	l	l	lm	m	l	m	lm	m	l	l	m	l	lm	l	m	m	lm	lm	m	l	lm
Marker924	chr1	lmxll	lm	l	l	l	l	lm	l	lm	l	l	lm	lm	lm	lm	lm	l	lm	l	l	l	l	lm	l	l	lm	l	l	l	lm	lm	l	lm	lm	lm	l	l	lm	l	lm	l	lm	lm	lm	lm	lm	l	lm
Marker926	chr1	lmxll	lm	l	l	l	l	l	l	lm	-	l	lm	lm	l	lm	m	l	l	l	l	l	l	lm	l	l	l	l	l	l	lm	m	l	lm	lm	lm	l	l	lm	l	lm	l	lm	lm	lm	lm	lm	l	lm
Marker932	chr1	lmxll	lm	l	l	l	l	lm	l	lm	l	l	lm	lm	lm	lm	lm	l	l	l	l	l	l	lm	l	l	lm	l	l	-	lm	-	l	l	lm	lm	l	l	-	l	lm	lm	lm	l	lm	lm	lm	-	lm
Marker941	chr1	lmxll	lm	l	l	l	l	lm	l	lm	lm	l	lm	lm	lm	lm	lm	l	l	l	l	l	l	lm	l	l	lm	l	l	l	lm	lm	l	lm	lm	lm	l	l	lm	l	lm	l	lm	lm	lm	lm	lm	l	lm
Marker943	chr1	nnxnp	n	np	np	np	np	np	np	n	n	np	n	np	n	n	n	np	np	np	np	np	np	np	n	np	n	np	n	n	n	np	np	np	n	np	np	n	np	np	n	n	np	np	n	np	np	np	n
Marker944	chr1	nnxnp	n	np	np	np	np	np	np	n	n	np	n	np	n	n	n	np	np	np	np	np	np	n	n	np	n	np	n	n	n	np	np	np	n	np	np	n	np	np	n	n	np	np	n	np	np	np	n
Marker955	chr1	nnxnp	n	np	np	np	np	np	np	n	n	n	n	np	n	n	n	np	np	np	np	np	np	n	n	np	n	np	n	n	n	np	np	np	n	np	np	np	np	np	np	n	np	np	n	np	np	np	n
Marker957	chr1	hkxhk	hk	hk	hk	hk	hk	hk	hk	hk	hk	hk	hk	hk	hk	hk	hk	hk	hk	hk	hk	hk	hk	hk	h	hk	hk	hk	h	h	hk	k	hk	k	hk	k	hk	h	k	hk	hk	h	k	k	hk	hk	k	hk	hk
Marker969	chr1	lmxll	lm	l	l	l	l	lm	l	lm	lm	l	lm	lm	lm	lm	lm	l	l	l	l	l	lm	lm	l	l	lm	l	l	l	lm	lm	l	lm	lm	lm	l	l	lm	l	lm	l	lm	lm	lm	lm	lm	l	lm
Marker980	chr1	nnxnp	n	np	np	np	np	n	np	n	n	n	n	np	n	n	n	np	np	np	np	n	np	n	n	np	n	np	n	n	n	n	np	np	n	np	np	n	np	np	n	n	n	n	n	np	np	np	n
Marker987	chr1	nnxnp	n	np	np	np	np	p	np	n	n	np	n	p	n	n	n	np	np	np	np	np	np	n	n	np	n	np	n	n	n	p	np	p	n	p	np	n	p	np	n	n	p	p	n	np	p	np	n
Marker991	chr1	nnxnp	n	np	np	np	np	np	np	n	n	n	np	np	n	n	n	np	np	np	np	np	np	n	n	np	n	np	n	n	n	p	np	np	n	np	np	n	np	np	n	n	np	np	n	np	np	np	n
Marker992	chr1	lmxll	lm	l	l	lm	l	lm	l	lm	lm	l	lm	lm	lm	lm	lm	l	l	l	l	l	l	lm	l	l	lm	l	l	l	lm	lm	l	lm	lm	lm	l	l	lm	l	lm	l	lm	lm	lm	lm	lm	l	lm
Marker1014	chr1	nnxnp	n	np	-	-	np	np	p	n	n	-	n	-	n	n	n	p	-	np	n	np	p	-	n	n	-	np	n	-	-	p	np	n	-	p	np	-	np	p	n	n	p	-	n	np	n	-	n
Marker1018	chr1	lmxll	lm	l	l	l	l	lm	l	lm	lm	l	lm	lm	lm	lm	lm	l	l	l	l	l	l	lm	l	l	lm	l	l	l	lm	lm	l	lm	lm	lm	l	l	lm	l	lm	l	lm	lm	lm	lm	lm	l	lm
Marker1033	chr1	lmxll	lm	l	l	l	l	m	l	lm	lm	-	lm	m	lm	lm	lm	l	l	l	l	l	l	lm	l	l	lm	l	l	l	lm	m	lm	lm	m	m	l	l	m	l	lm	l	m	m	lm	lm	m	l	lm
Marker1037	chr1	lmxll	lm	l	lm	l	l	lm	l	lm	lm	l	lm	lm	lm	lm	lm	l	l	l	l	l	l	lm	l	l	lm	l	l	l	lm	lm	l	lm	lm	lm	l	l	lm	l	lm	l	lm	lm	lm	lm	lm	l	lm
Marker1047	chr1	nnxnp	n	np	np	np	np	np	np	n	n	np	n	np	n	n	np	np	np	np	np	np	np	n	n	np	n	np	n	n	n	np	np	np	np	np	np	n	np	np	n	n	np	np	n	np	np	np	n
Marker1048	chr1	nnxnp	n	np	n	np	np	np	-	n	n	n	n	n	n	n	n	n	np	n	np	n	np	n	n	np	n	np	n	n	n	n	np	np	n	np	np	-	np	np	n	n	np	np	n	n	np	np	np
Marker1049	chr1	nnxnp	n	np	n	np	np	np	-	n	n	n	n	n	n	n	n	n	np	n	np	n	np	n	n	np	n	np	n	n	n	n	np	np	n	np	np	-	np	np	n	n	np	np	n	n	np	np	np
Marker1059	chr1	lmxll	lm	l	l	l	l	lm	l	lm	lm	l	lm	lm	lm	lm	lm	l	l	l	l	l	l	lm	l	l	lm	l	l	l	lm	lm	l	lm	lm	lm	l	l	lm	l	lm	l	lm	lm	lm	lm	lm	l	lm
Marker1066	chr1	lmxll	lm	l	l	l	l	lm	l	lm	lm	l	lm	lm	lm	lm	lm	l	l	l	l	l	l	lm	l	l	m	l	l	l	lm	lm	l	lm	lm	lm	l	lm	lm	l	lm	l	m	lm	lm	lm	lm	l	lm
Marker1067	chr1	lmxll	lm	l	l	l	l	m	l	lm	lm	l	lm	m	lm	lm	lm	l	lm	l	l	l	l	lm	l	l	lm	l	l	l	lm	m	l	m	m	m	l	l	m	l	lm	l	m	m	lm	lm	m	l	lm
Marker1068	chr1	lmxll	lm	l	l	l	l	m	l	lm	lm	l	lm	m	lm	lm	lm	l	lm	l	l	l	l	lm	l	l	lm	l	l	l	lm	m	l	m	m	m	l	l	m	l	lm	l	m	m	lm	lm	m	l	lm
Marker1075	chr1	lmxll	lm	l	l	l	l	lm	l	lm	lm	lm	lm	lm	lm	lm	lm	l	l	l	l	l	l	lm	l	lm	lm	l	l	l	lm	lm	l	lm	lm	lm	l	l	lm	l	lm	l	lm	lm	lm	lm	lm	l	lm
Marker1077	chr1	lmxll	lm	l	l	l	l	lm	l	lm	lm	l	lm	lm	lm	lm	lm	l	l	l	l	l	l	lm	l	l	lm	l	l	l	lm	lm	l	lm	lm	lm	l	l	lm	l	lm	l	lm	lm	lm	lm	lm	l	lm
Marker1078	chr1	lmxll	lm	l	l	l	l	lm	l	lm	lm	l	lm	lm	lm	lm	lm	l	l	l	l	l	l	lm	l	l	lm	l	l	l	lm	lm	l	lm	lm	lm	l	l	lm	l	lm	l	lm	lm	lm	lm	lm	l	lm
Marker1080	chr1	nnxnp	n	np	np	np	np	np	np	n	n	np	n	np	n	n	n	np	np	np	np	np	np	n	n	np	n	np	n	n	n	np	np	np	np	np	np	n	np	np	n	n	np	np	n	np	np	np	n
Marker1092	chr1	nnxnp	n	np	np	np	np	np	np	n	n	np	n	np	n	n	n	np	np	np	np	np	np	n	n	np	n	np	n	n	n	np	np	np	np	np	np	n	np	np	n	n	np	np	n	np	np	np	n
Marker1095	chr1	lmxll	lm	l	l	l	l	lm	l	lm	lm	l	lm	lm	lm	lm	lm	l	l	l	l	l	l	lm	l	l	lm	l	l	l	lm	lm	l	lm	lm	lm	l	l	lm	l	lm	l	lm	lm	lm	lm	lm	l	lm
Marker1099	chr1	nnxnp	n	np	n	p	np	p	np	-	-	p	n	p	n	n	-	n	-	n	np	np	np	n	n	p	-	np	n	n	n	-	p	p	p	-	np	n	p	p	-	n	p	p	n	np	p	p	n
Marker1106	chr1	lmxll	lm	l	l	l	l	lm	l	lm	lm	lm	lm	lm	lm	lm	lm	l	l	l	l	l	l	lm	l	l	lm	l	l	l	lm	lm	l	lm	lm	lm	l	l	lm	l	lm	l	lm	lm	lm	lm	lm	l	lm
Marker1107	chr1	lmxll	lm	l	l	lm	l	m	l	lm	lm	m	lm	m	lm	lm	lm	l	l	l	lm	l	l	lm	l	lm	lm	l	l	l	lm	lm	l	m	m	m	l	l	m	l	lm	l	m	m	lm	lm	m	lm	lm
Marker1123	chr1	lmxll	lm	l	l	l	l	lm	l	lm	lm	lm	lm	lm	lm	lm	lm	l	l	l	l	l	l	lm	l	l	lm	l	-	l	lm	lm	l	lm	lm	lm	l	l	lm	l	lm	l	lm	lm	lm	lm	lm	l	lm
Marker1130	chr1	nnxnp	n	np	np	np	np	np	np	n	n	np	n	np	n	n	n	np	np	np	np	np	np	n	n	np	n	np	n	n	n	np	np	np	np	np	np	n	np	np	n	n	np	np	n	np	np	np	n
Marker1139	chr1	lmxll	lm	l	l	l	l	lm	l	l	lm	lm	lm	lm	lm	lm	lm	l	l	l	l	l	l	lm	l	l	lm	l	l	l	lm	lm	l	lm	lm	lm	l	l	lm	l	lm	l	lm	lm	lm	lm	lm	l	lm
Marker1141	chr1	hkxhk	hk	hk	hk	hk	hk	k	hk	hk	hk	k	hk	hk	hk	hk	k	hk	hk	hk	hk	h	hk	hk	h	hk	hk	hk	h	h	hk	k	hk	k	k	k	hk	h	hk	hk	hk	h	k	k	hk	hk	k	hk	hk
Marker1142	chr1	lmxll	lm	l	l	l	l	l	l	lm	-	lm	lm	m	lm	-	-	lm	l	lm	l	-	lm	l	lm	l	m	l	lm	lm	lm	lm	l	-	l	lm	lm	l	lm	l	l	l	l	l	l	l	l	lm	lm
Marker1147	chr1	nnxnp	n	np	np	n	np	-	np	-	n	-	n	p	n	n	n	p	n	np	np	np	np	n	n	np	n	np	n	n	n	-	-	np	p	p	np	n	p	np	n	n	p	p	n	np	p	np	n
Marker1149	chr1	nnxnp	n	np	n	np	np	p	np	-	n	p	n	p	n	n	n	n	n	np	np	np	np	n	n	np	n	n	n	n	n	-	np	p	p	p	np	n	p	n	n	n	p	p	n	n	p	np	n
Marker1150	chr1	nnxnp	n	np	n	np	np	p	np	-	n	p	n	p	n	n	n	n	n	np	np	np	np	n	n	np	n	n	n	n	n	-	np	p	p	p	np	n	p	n	n	n	p	p	n	n	p	np	n
Marker1151	chr1	nnxnp	n	np	n	np	np	p	np	-	n	p	n	p	n	n	n	n	n	np	np	np	np	n	n	np	n	n	n	n	n	p	np	p	p	p	np	n	p	n	n	n	p	p	n	n	p	np	n
Marker1170	chr1	lmxll	lm	l	l	l	l	lm	l	lm	lm	lm	lm	lm	lm	lm	lm	l	l	l	l	l	l	lm	l	l	lm	l	l	l	lm	lm	l	lm	lm	lm	l	l	lm	l	lm	l	lm	lm	lm	lm	lm	l	lm
Marker1173	chr1	lmxll	lm	l	l	l	l	lm	l	lm	lm	lm	lm	lm	lm	lm	lm	l	l	l	l	l	l	lm	l	l	lm	l	l	l	lm	lm	l	lm	lm	lm	l	l	lm	l	lm	l	lm	lm	lm	lm	lm	l	lm
Marker1181	chr1	lmxll	lm	l	lm	l	l	lm	l	lm	lm	lm	lm	lm	lm	lm	lm	lm	l	l	l	l	l	lm	l	l	lm	l	l	l	lm	lm	l	lm	lm	lm	l	l	lm	l	lm	l	lm	lm	lm	lm	lm	l	lm
Marker1185	chr1	lmxll	lm	l	l	l	l	lm	l	l	lm	lm	lm	lm	lm	lm	lm	l	lm	l	l	lm	l	l	l	l	lm	l	l	l	lm	lm	l	lm	lm	lm	l	l	lm	l	lm	l	lm	lm	lm	lm	lm	-	lm
Marker1186	chr1	lmxll	lm	l	l	l	lm	lm	l	lm	lm	lm	lm	lm	lm	lm	lm	l	lm	l	l	l	l	l	l	l	lm	l	l	l	lm	lm	l	lm	lm	lm	l	l	lm	l	lm	l	lm	lm	lm	lm	lm	l	lm
Marker1187	chr1	lmxll	lm	l	l	l	lm	lm	l	lm	lm	lm	lm	lm	lm	lm	lm	l	lm	l	l	l	l	l	l	l	lm	l	l	l	lm	lm	l	lm	lm	lm	l	l	lm	l	lm	l	lm	lm	lm	lm	lm	l	lm
Marker1190	chr1	lmxll	lm	l	l	l	l	m	l	lm	lm	lm	lm	lm	lm	lm	l	l	l	l	l	-	l	l	l	l	m	l	l	l	lm	-	l	lm	lm	lm	l	l	lm	l	lm	l	-	m	lm	m	lm	l	lm
Marker1191	chr1	lmxll	lm	l	-	l	l	m	l	lm	lm	lm	lm	lm	lm	lm	l	l	l	l	l	-	l	l	l	l	m	l	l	l	lm	-	l	lm	lm	lm	l	l	lm	l	lm	l	-	m	lm	m	lm	l	lm
Marker1197	chr1	nnxnp	n	np	np	np	np	p	np	n	n	np	-	np	n	n	n	n	np	np	np	np	np	n	n	np	n	n	n	n	n	p	np	p	np	np	np	n	p	np	n	n	p	p	n	np	np	np	n
Marker1201	chr1	lmxll	lm	l	l	l	-	m	l	lm	-	m	m	m	m	-	-	lm	-	l	l	l	l	lm	l	-	lm	l	l	l	m	m	l	m	m	m	l	l	m	l	lm	l	m	m	lm	m	lm	-	lm
Marker1210	chr1	lmxll	lm	l	l	l	l	lm	l	lm	lm	lm	lm	lm	lm	lm	lm	l	l	l	l	l	l	l	l	l	lm	l	l	l	lm	lm	l	lm	lm	lm	l	l	m	l	lm	l	lm	lm	lm	lm	lm	l	lm
Marker1217	chr1	nnxnp	n	np	p	n	p	np	np	n	n	np	n	p	n	n	n	n	p	np	np	n	np	n	n	p	n	n	n	n	n	n	np	n	np	-	p	n	np	np	n	n	np	np	n	np	p	np	n
Marker1218	chr1	nnxnp	n	np	np	-	p	np	np	n	n	np	n	p	n	n	n	n	p	np	np	n	np	-	n	p	n	n	n	n	n	-	np	n	np	-	np	n	np	np	n	n	np	np	n	np	p	np	n
Marker1221	chr1	nnxnp	n	np	np	p	np	np	np	n	n	p	n	np	n	n	n	n	n	np	np	p	p	n	n	np	n	n	n	n	n	-	np	np	np	np	np	n	p	np	n	n	-	n	n	np	np	np	n
Marker1231	chr1	lmxll	lm	l	l	l	l	lm	l	lm	lm	lm	lm	lm	lm	lm	lm	l	l	l	l	l	l	l	l	l	lm	l	l	l	lm	lm	l	lm	lm	lm	l	l	lm	l	lm	l	lm	lm	lm	lm	lm	l	lm
Marker1238	chr1	lmxll	lm	l	l	l	l	lm	l	lm	lm	lm	lm	lm	lm	lm	lm	l	l	l	l	l	l	l	l	l	lm	l	l	l	lm	lm	l	lm	lm	lm	l	l	lm	l	lm	l	lm	lm	lm	lm	lm	l	lm
Marker1242	chr1	nnxnp	n	np	np	np	np	p	np	n	n	p	n	p	n	n	n	n	np	np	np	np	np	n	n	np	n	n	n	n	n	p	np	np	p	p	np	n	np	np	n	n	p	p	n	np	p	np	n
Marker1247	chr1	lmxll	lm	l	l	l	l	lm	l	lm	lm	lm	lm	lm	lm	lm	lm	l	l	l	l	l	l	l	l	l	lm	l	l	l	lm	lm	l	lm	lm	lm	l	l	lm	l	lm	l	lm	lm	lm	lm	lm	l	lm
Marker1263	chr1	lmxll	lm	l	l	l	l	lm	l	lm	lm	lm	lm	lm	lm	lm	lm	l	l	l	l	l	l	l	l	l	lm	l	l	l	lm	lm	l	lm	lm	lm	l	l	lm	l	lm	l	lm	lm	lm	lm	lm	l	lm
Marker1279	chr1	lmxll	lm	l	l	l	l	lm	l	lm	lm	lm	lm	lm	lm	lm	lm	l	lm	l	l	l	l	l	l	l	lm	l	l	l	lm	lm	l	lm	lm	lm	l	l	lm	l	lm	l	lm	lm	lm	lm	lm	l	lm
Marker1293	chr1	lmxll	ml	l	ml	ml	ml	l	ml	l	l	l	l	l	l	l	l	ml	ml	ml	ml	ml	ml	ml	ml	ml	l	ml	ml	ml	l	l	ml	l	l	l	ml	ml	l	ml	l	ml	l	l	l	l	l	ml	l
Marker1296	chr1	lmxll	lm	l	l	l	l	lm	l	lm	lm	lm	lm	lm	lm	lm	lm	l	l	l	l	l	l	l	l	l	lm	l	l	l	lm	lm	l	lm	lm	lm	l	l	lm	l	lm	l	lm	lm	lm	lm	lm	l	lm
Marker1297	chr1	hkxhk	hk	hk	h	h	h	hk	h	k	hk	hk	k	hk	k	k	k	hk	hk	h	h	hk	h	hk	hk	h	k	hk	hk	hk	k	hk	h	hk	hk	hk	h	hk	hk	h	k	hk	k	hk	k	hk	hk	h	k
Marker1298	chr1	lmxll	ml	l	ml	ml	ml	l	ml	l	l	-	ml	-	l	ml	l	ml	ml	ml	ml	ml	ml	ml	ml	ml	l	ml	ml	ml	l	l	ml	l	l	l	ml	ml	l	ml	l	ml	l	l	l	l	l	ml	l
Marker1299	chr1	nnxnp	n	np	np	p	np	n	np	n	n	np	n	np	n	n	n	n	n	np	np	np	np	n	n	np	-	n	n	n	n	p	-	np	np	np	np	n	n	np	n	n	n	np	n	np	np	np	n
Marker1318	chr1	lmxll	lm	l	l	l	l	lm	l	lm	lm	m	lm	lm	lm	lm	l	l	-	l	l	-	l	l	l	-	m	lm	l	l	lm	l	l	l	lm	lm	l	lm	l	l	lm	l	lm	l	lm	lm	lm	l	lm
Marker1338	chr1	nnxnp	n	np	np	n	np	np	np	np	n	np	n	np	n	np	n	n	np	np	np	np	np	n	n	np	n	np	n	n	n	np	np	np	np	np	np	n	np	np	n	n	n	np	n	np	np	np	n
Marker1348	chr1	lmxll	ml	l	ml	ml	ml	l	ml	l	l	l	l	l	l	l	l	ml	ml	ml	ml	ml	ml	ml	ml	ml	l	ml	ml	ml	l	l	ml	l	l	l	ml	ml	l	ml	l	ml	l	l	l	l	l	ml	l
Marker1357	chr1	nnxnp	n	np	n	n	n	n	n	n	n	n	np	n	np	n	p	np	n	n	n	n	np	np	n	n	n	np	n	np	n	n	n	n	np	n	n	p	n	n	np	np	n	n	np	np	n	n	np
Marker1359	chr1	lmxll	lm	l	l	l	l	lm	l	lm	lm	lm	lm	lm	lm	lm	lm	l	l	l	l	l	l	l	l	l	lm	l	l	l	lm	lm	l	lm	lm	lm	l	l	lm	l	lm	l	lm	lm	lm	lm	lm	l	lm
Marker1368	chr1	hkxhk	hk	hk	h	h	h	hk	h	k	k	hk	k	hk	k	k	k	hk	h	h	h	h	h	hk	hk	h	k	hk	hk	hk	k	hk	h	hk	hk	hk	h	hk	hk	hk	k	hk	k	hk	k	hk	hk	h	k
Marker1370	chr1	lmxll	lm	l	l	l	l	lm	l	lm	lm	lm	lm	lm	lm	lm	lm	l	l	l	l	l	l	l	l	l	lm	l	l	l	lm	lm	l	lm	lm	lm	l	l	lm	lm	lm	l	lm	lm	lm	lm	lm	l	lm
Marker1381	chr1	nnxnp	n	np	np	p	n	p	p	-	-	p	n	p	-	-	-	n	p	np	np	-	np	-	-	n	-	n	n	n	-	p	p	np	p	p	np	n	p	p	n	n	n	p	-	p	p	n	n
Marker1382	chr1	nnxnp	n	np	n	n	n	n	n	-	-	n	-	n	-	-	-	n	n	n	n	-	n	-	-	n	-	np	n	np	-	n	n	n	n	n	n	n	n	n	p	n	p	n	-	n	n	n	p
Marker1394	chr1	lmxll	ml	l	ml	ml	ml	l	ml	l	l	l	l	l	l	l	l	ml	ml	ml	ml	ml	ml	ml	ml	ml	l	ml	m	ml	l	l	ml	l	l	l	ml	ml	l	l	l	ml	l	l	l	l	l	ml	l
Marker1397	chr1	lmxll	lm	l	l	l	lm	lm	l	lm	lm	m	lm	m	lm	lm	lm	l	l	l	l	l	l	l	l	l	lm	l	l	l	lm	m	l	m	m	m	l	l	lm	m	lm	l	lm	m	lm	lm	m	l	lm
Marker1398	chr1	nnxnp	n	np	np	np	np	np	np	n	n	np	n	np	n	n	n	n	np	np	np	np	np	n	n	np	n	n	n	n	n	np	np	np	np	np	np	n	np	np	n	np	n	np	n	np	np	np	n
Marker1412	chr1	nnxnp	n	np	n	n	n	n	n	np	n	n	p	n	np	p	-	-	n	n	n	n	n	np	np	n	n	n	np	np	p	-	n	n	n	n	n	np	n	n	-	n	p	n	np	np	n	n	p
Marker1415	chr1	nnxnp	n	np	p	p	np	np	p	n	n	np	n	np	n	n	n	n	p	p	p	np	np	n	n	np	n	n	n	n	n	np	np	np	np	np	np	n	np	np	n	p	n	np	n	np	np	np	n
Marker1422	chr1	nnxnp	n	np	n	n	n	n	n	p	p	n	np	n	p	p	p	np	n	n	n	n	n	n	np	n	np	np	np	np	p	n	n	-	n	n	n	np	n	n	p	n	p	n	p	n	n	n	p
Marker1423	chr1	lmxll	lm	l	l	l	l	lm	l	lm	lm	lm	lm	lm	lm	lm	lm	l	l	l	l	l	l	l	l	l	lm	l	l	l	lm	lm	l	lm	lm	lm	l	l	lm	lm	lm	l	lm	lm	lm	lm	lm	l	lm
Marker1429	chr1	hkxhk	hk	hk	h	h	h	hk	h	k	k	hk	k	hk	k	k	k	hk	h	h	h	h	h	hk	hk	h	k	hk	hk	hk	k	hk	h	hk	hk	hk	h	hk	hk	hk	k	h	k	hk	k	hk	hk	h	k
Marker1434	chr1	nnxnp	n	np	-	-	p	np	p	n	n	p	-	n	n	n	-	n	-	np	p	np	n	n	n	p	n	n	n	n	n	n	p	np	np	np	np	n	np	p	n	np	n	np	n	np	np	n	n
Marker1456	chr1	lmxll	ml	l	ml	ml	ml	l	ml	l	l	l	l	l	l	l	l	ml	ml	ml	ml	ml	ml	ml	ml	ml	l	ml	ml	ml	l	l	ml	l	l	l	ml	ml	l	l	l	ml	l	l	l	l	l	ml	l
Marker1497	chr1	lmxll	lm	l	l	l	l	lm	l	lm	lm	lm	lm	lm	lm	lm	lm	l	l	l	l	l	l	l	l	l	lm	l	l	l	lm	lm	l	lm	lm	lm	l	l	lm	lm	lm	l	lm	lm	lm	lm	lm	l	lm
Marker1499	chr1	nnxnp	n	np	n	n	n	n	n	p	p	n	p	n	p	p	p	np	n	n	n	n	n	np	np	n	np	np	np	np	p	n	n	n	n	np	n	np	n	n	p	n	p	n	p	np	n	n	p
Marker1511	chr1	lmxll	ml	l	ml	ml	ml	l	ml	ml	l	l	l	l	l	l	l	ml	ml	m	m	ml	ml	ml	ml	m	l	ml	ml	ml	l	l	m	l	ml	l	m	ml	l	l	l	m	l	l	l	l	l	ml	l
Marker1521	chr1	nnxnp	n	np	n	n	n	n	n	np	np	n	np	n	np	np	np	np	n	n	n	n	n	np	np	n	np	np	np	np	np	n	n	n	np	n	n	np	n	n	np	n	np	n	np	np	n	n	np
Marker1539	chr1	nnxnp	n	np	n	n	n	n	n	np	np	n	np	n	p	np	np	np	n	n	n	np	n	np	np	n	np	np	np	np	np	n	n	n	np	n	np	np	n	n	np	n	np	n	np	np	n	n	np
Marker1553	chr1	lmxll	lm	l	l	l	l	lm	l	lm	lm	lm	lm	lm	lm	lm	lm	l	l	l	l	l	l	l	l	l	lm	l	l	l	lm	lm	l	lm	lm	lm	l	l	lm	lm	lm	l	lm	lm	lm	lm	lm	l	lm
Marker1594	chr1	lmxll	ml	l	ml	ml	ml	l	ml	l	l	l	l	l	l	l	l	ml	ml	ml	ml	ml	ml	ml	ml	ml	l	ml	ml	ml	l	l	ml	l	l	l	ml	ml	ml	l	l	ml	l	l	l	l	l	ml	l
Marker1600	chr1	nnxnp	n	np	n	n	n	n	n	-	p	n	p	n	np	p	p	n	n	n	n	n	n	n	np	n	-	np	np	np	p	-	n	n	np	n	n	np	n	n	p	n	p	n	p	np	n	n	p
Marker1605	chr1	nnxnp	n	np	np	np	np	np	np	n	n	np	n	np	n	n	n	n	np	np	np	np	np	n	n	np	n	n	n	n	n	np	np	np	np	np	np	n	np	np	n	np	n	np	n	np	np	np	n
Marker1613	chr1	lmxll	ml	l	ml	ml	ml	l	ml	l	l	l	l	l	l	l	l	ml	ml	ml	ml	ml	ml	ml	ml	ml	l	ml	ml	ml	l	l	ml	l	l	l	ml	ml	l	l	l	ml	l	l	l	l	l	ml	l
Marker1647	chr1	lmxll	lm	l	l	l	lm	lm	l	lm	lm	lm	lm	lm	lm	lm	lm	l	l	l	l	l	l	l	l	l	lm	l	l	l	lm	lm	l	lm	lm	lm	l	l	lm	lm	lm	l	lm	lm	lm	lm	lm	l	lm
Marker1653	chr1	nnxnp	n	np	n	n	n	n	n	np	np	n	np	n	np	p	p	np	n	n	n	n	n	np	np	n	p	np	np	np	np	-	n	n	n	n	n	np	n	p	np	n	p	n	p	np	n	n	p
Marker1660	chr1	lmxll	ml	l	-	l	-	-	l	l	l	-	-	l	l	l	l	-	m	ml	ml	m	m	l	ml	-	l	m	-	ml	-	l	m	l	l	l	ml	ml	l	l	l	ml	l	l	l	l	l	m	l
Marker1661	chr1	lmxll	lm	l	l	l	l	lm	l	lm	lm	lm	lm	lm	lm	lm	lm	l	l	l	l	l	l	l	l	l	lm	l	l	l	lm	lm	l	lm	lm	lm	l	l	lm	lm	lm	l	lm	lm	lm	lm	lm	l	lm
Marker1662	chr1	nnxnp	n	np	n	n	n	n	n	np	np	n	np	n	np	np	np	np	n	n	n	np	n	np	np	n	np	np	np	np	np	np	n	n	n	n	n	np	n	n	np	n	np	n	np	np	n	n	np
Marker1668	chr1	lmxll	lm	l	l	l	l	lm	l	lm	lm	lm	lm	lm	lm	lm	lm	l	l	l	l	lm	l	l	l	l	lm	l	l	l	lm	lm	l	lm	lm	lm	l	l	lm	lm	lm	l	lm	lm	lm	lm	lm	l	lm
Marker1690	chr1	nnxnp	n	np	n	n	n	n	n	np	np	n	np	n	np	np	np	np	n	n	n	np	n	np	np	n	np	np	np	np	np	n	n	n	np	n	n	np	n	n	np	n	np	n	np	np	n	n	np
Marker1693	chr1	nnxnp	n	np	np	np	np	np	np	n	n	np	n	np	n	n	n	n	np	np	np	n	np	n	n	np	n	n	np	n	n	np	np	np	np	np	np	n	np	np	n	np	np	np	n	np	np	np	n
Marker1701	chr1	lmxll	lm	l	l	l	l	lm	l	lm	lm	lm	lm	lm	lm	lm	lm	l	l	l	l	l	l	l	l	l	lm	l	l	l	lm	lm	l	lm	lm	lm	l	l	lm	lm	lm	l	lm	lm	lm	lm	lm	l	lm
Marker1706	chr1	nnxnp	n	np	n	np	n	n	n	np	np	n	np	n	np	np	np	np	n	n	n	np	n	np	np	n	np	np	n	np	np	n	n	n	n	n	n	np	n	n	np	n	np	n	np	np	n	n	np
Marker1726	chr1	nnxnp	n	np	np	np	np	np	np	n	n	np	n	np	n	n	n	n	np	np	np	n	np	n	n	np	n	n	n	n	n	np	np	np	np	np	np	n	np	np	n	np	n	np	n	np	np	np	n
Marker1732	chr1	nnxnp	n	np	n	n	n	n	n	p	np	n	p	n	p	np	np	np	n	n	n	np	n	np	np	n	p	np	np	np	p	n	n	n	n	n	n	np	n	n	p	n	p	n	p	np	n	n	p
Marker1735	chr1	nnxnp	n	np	np	np	np	p	np	n	n	p	n	p	n	n	n	n	np	np	np	n	np	n	n	np	n	n	n	n	n	p	np	p	p	np	np	n	p	p	n	np	n	p	n	np	p	np	n
Marker1745	chr1	nnxnp	n	np	np	np	np	p	np	n	n	p	n	p	n	n	n	n	np	np	np	n	np	n	n	np	n	n	n	n	n	p	np	p	p	p	np	n	p	p	np	np	n	p	n	np	p	np	n
Marker1763	chr1	hkxhk	hk	hk	hk	h	hk	hk	h	hk	k	hk	k	hk	k	k	k	hk	h	h	hk	hk	h	hk	hk	h	k	hk	k	hk	hk	k	h	hk	hk	k	h	hk	hk	hk	hk	h	k	hk	hk	hk	hk	h	k
Marker1776	chr1	lmxll	lm	l	l	l	l	lm	l	l	lm	lm	lm	lm	lm	lm	lm	l	l	l	l	l	l	l	l	l	lm	l	l	l	lm	lm	l	lm	lm	lm	l	l	lm	lm	lm	l	lm	lm	lm	lm	lm	l	lm
Marker1787	chr1	lmxll	ml	l	ml	ml	ml	l	ml	l	l	l	l	l	l	l	l	ml	ml	ml	ml	ml	ml	ml	ml	ml	l	ml	m	ml	l	l	ml	l	l	l	ml	m	l	l	l	ml	l	l	l	ml	l	ml	l
Marker1789	chr1	nnxnp	n	np	n	n	np	n	n	np	np	n	np	n	np	np	np	np	n	n	n	np	n	np	np	n	np	np	np	np	np	n	n	n	n	n	n	np	n	n	np	n	np	n	np	np	n	n	np
Marker1790	chr1	nnxnp	n	np	np	np	np	np	np	n	n	np	n	np	n	n	n	np	np	np	np	n	np	n	n	np	n	n	n	n	n	np	np	np	np	np	np	n	np	np	n	np	n	np	n	np	np	np	n
Marker1791	chr1	nnxnp	n	np	np	np	np	np	np	n	n	np	n	np	n	n	n	np	np	np	np	n	np	n	n	np	n	n	n	n	n	np	np	np	np	np	np	n	np	np	n	np	n	np	n	np	np	np	n
Marker1799	chr1	nnxnp	n	np	n	n	n	n	n	np	np	n	np	n	np	np	np	np	n	n	n	np	n	np	np	n	np	np	np	np	np	n	n	n	n	n	n	np	n	n	np	n	np	n	np	np	n	n	np
Marker1820	chr1	lmxll	ml	l	ml	m	-	l	l	l	l	l	l	l	l	l	l	ml	m	m	m	ml	m	ml	ml	m	l	ml	ml	ml	l	l	m	l	l	l	m	ml	l	l	l	ml	ml	l	l	l	l	m	l
Marker1829	chr1	lmxll	ml	l	m	-	m	l	m	l	l	l	l	l	l	l	l	ml	m	m	m	ml	m	ml	ml	m	l	ml	ml	ml	l	-	m	l	l	l	m	ml	l	l	l	m	l	l	l	l	l	m	l
Marker1835	chr1	lmxll	ml	l	ml	ml	ml	l	ml	l	l	l	l	l	l	l	l	ml	ml	ml	ml	ml	ml	ml	ml	ml	l	ml	ml	ml	l	ml	ml	l	l	l	ml	ml	l	l	l	ml	ml	l	l	l	l	ml	l
Marker1837	chr1	nnxnp	n	np	n	n	n	n	n	np	np	n	np	n	np	np	np	np	n	n	n	np	n	np	np	n	n	p	np	np	np	n	n	n	n	n	n	np	n	n	np	n	np	n	np	n	n	n	np
Marker1845	chr1	lmxll	lm	l	l	l	l	lm	l	m	lm	lm	lm	lm	m	m	m	l	l	l	l	l	l	l	l	l	lm	l	lm	l	lm	lm	l	lm	lm	lm	l	l	lm	m	lm	l	m	m	lm	m	m	l	lm
Marker1859	chr1	lmxll	lm	l	l	l	l	lm	l	lm	lm	lm	lm	lm	lm	lm	lm	l	l	l	l	l	l	l	l	l	lm	l	l	l	lm	lm	l	lm	lm	lm	l	l	lm	lm	lm	l	lm	lm	lm	lm	lm	l	lm
Marker1863	chr1	lmxll	lm	l	l	l	l	lm	l	lm	lm	lm	lm	lm	lm	lm	lm	l	l	l	lm	l	l	l	l	l	lm	l	lm	l	lm	lm	l	lm	lm	lm	l	l	lm	lm	lm	l	lm	lm	lm	lm	lm	l	lm
Marker1871	chr1	lmxll	lm	l	l	l	l	lm	l	lm	lm	lm	lm	lm	lm	lm	lm	l	l	l	l	l	l	l	l	l	lm	l	l	l	lm	lm	l	lm	lm	lm	l	l	lm	lm	lm	l	lm	lm	lm	lm	lm	l	lm
Marker1874	chr1	lmxll	ml	l	ml	ml	ml	l	ml	l	l	l	l	l	l	l	l	ml	ml	ml	ml	ml	ml	ml	ml	ml	l	ml	ml	ml	l	l	ml	l	l	l	ml	ml	l	l	l	ml	l	l	l	ml	l	ml	l
Marker1884	chr1	nnxnp	n	np	n	n	n	n	n	p	p	n	p	n	p	p	np	np	n	n	np	np	n	n	np	n	p	np	np	np	np	n	n	n	n	n	n	np	n	n	p	n	p	n	p	np	n	n	p
Marker1893	chr1	lmxll	lm	l	l	l	l	lm	lm	lm	lm	lm	lm	lm	lm	lm	lm	l	l	l	l	l	l	l	l	l	lm	l	l	lm	lm	lm	l	lm	lm	lm	l	l	lm	lm	lm	l	lm	lm	lm	lm	lm	l	lm
Marker1900	chr1	lmxll	lm	l	l	l	l	lm	l	lm	lm	lm	lm	lm	lm	lm	lm	l	l	l	l	l	l	l	l	l	lm	l	l	l	lm	l	l	lm	lm	lm	l	l	lm	lm	lm	l	lm	lm	lm	lm	lm	l	lm
Marker1920	chr1	lmxll	ml	l	ml	ml	l	l	ml	l	l	l	l	l	l	l	l	ml	ml	ml	ml	ml	ml	ml	ml	ml	l	ml	ml	ml	l	l	ml	l	l	l	ml	ml	l	l	l	ml	l	l	l	l	l	ml	l
Marker1937	chr1	lmxll	lm	l	l	l	l	lm	l	lm	lm	lm	lm	lm	lm	lm	lm	l	l	l	l	l	l	l	l	l	lm	l	l	l	lm	lm	l	lm	lm	lm	l	l	lm	lm	lm	l	lm	lm	lm	lm	lm	l	lm
Marker1951	chr1	hkxhk	hk	hk	h	h	h	hk	h	k	hk	hk	hk	hk	k	k	k	hk	h	h	hk	hk	h	h	hk	hk	k	hk	hk	hk	k	h	h	hk	hk	hk	h	hk	hk	hk	k	h	k	hk	k	hk	hk	h	k
Marker1960	chr1	nnxnp	n	np	np	np	np	np	np	n	np	np	np	np	n	n	n	n	np	np	n	n	np	np	n	np	n	n	n	n	n	np	np	np	np	np	np	n	np	np	n	np	n	np	n	np	np	np	n
Marker1964	chr1	nnxnp	n	np	np	np	np	p	np	n	p	p	np	p	n	n	n	n	np	np	n	n	np	np	n	np	n	n	n	n	np	p	np	p	np	p	np	n	p	p	np	np	n	p	n	np	np	np	n
Marker1972	chr1	lmxll	lm	l	l	l	l	lm	l	lm	lm	lm	lm	lm	lm	lm	lm	l	l	l	l	l	l	l	l	l	lm	l	l	l	lm	lm	l	lm	lm	lm	l	l	lm	lm	lm	l	lm	lm	lm	lm	lm	l	lm
Marker1973	chr1	hkxhk	hk	hk	hk	hk	hk	k	hk	hk	k	k	hk	k	hk	hk	hk	h	hk	hk	h	h	hk	hk	h	hk	hk	hk	h	h	hk	k	hk	k	k	k	hk	h	k	k	hk	hk	hk	k	hk	hk	k	hk	k
Marker1982	chr1	lmxll	lm	l	l	l	l	lm	l	lm	lm	lm	lm	lm	lm	lm	lm	l	l	l	l	l	l	l	l	l	lm	lm	l	l	lm	lm	l	lm	lm	lm	l	l	lm	lm	lm	l	lm	lm	lm	lm	lm	l	lm
Marker1990	chr1	nnxnp	n	np	np	np	np	p	np	n	p	p	np	p	n	n	n	n	np	np	n	n	np	np	n	np	n	n	n	n	n	p	np	p	p	p	np	n	p	np	n	np	n	p	n	np	np	np	n
Marker1991	chr1	nnxnp	n	np	np	np	np	p	np	n	p	p	np	p	n	n	n	n	np	np	n	n	np	np	n	np	n	n	n	n	n	p	np	p	p	p	np	n	p	np	n	np	n	p	n	np	np	np	n
Marker2005	chr1	nnxnp	n	np	n	n	n	n	n	np	n	n	n	n	np	np	np	np	n	n	np	np	n	n	np	n	np	np	np	np	np	n	n	n	n	n	n	np	n	n	np	n	np	n	np	np	n	n	np
Marker2009	chr1	lmxll	lm	l	l	l	lm	lm	l	lm	m	lm	lm	l	lm	lm	lm	l	l	l	l	l	l	l	l	l	-	lm	l	l	l	l	l	lm	lm	lm	l	l	lm	lm	lm	l	lm	lm	lm	l	lm	l	lm
Marker2010	chr1	lmxll	lm	l	l	l	lm	lm	l	lm	lm	lm	lm	l	lm	lm	lm	l	l	l	l	l	l	l	l	l	m	lm	l	l	l	l	l	lm	lm	lm	l	l	lm	lm	lm	l	lm	lm	lm	l	lm	l	lm
Marker2016	chr1	nnxnp	n	np	n	np	p	p	np	n	p	p	p	np	n	n	n	n	n	np	n	n	np	n	n	n	-	n	-	n	n	-	n	p	p	p	np	n	p	p	n	np	n	-	n	p	p	np	n
Marker2024	chr1	nnxnp	n	np	n	n	n	n	n	np	n	n	n	n	np	np	np	np	n	n	np	np	n	n	np	n	np	np	np	np	np	n	n	n	n	n	n	np	n	n	np	n	np	n	np	np	n	n	np
Marker2039	chr1	nnxnp	n	np	np	np	np	np	np	n	np	np	np	np	n	n	n	n	np	np	n	n	np	np	n	np	n	n	n	n	n	np	np	np	np	np	np	n	np	np	n	np	n	np	n	np	np	np	n
Marker2050	chr1	lmxll	ml	l	ml	ml	ml	l	ml	l	l	l	l	l	l	l	l	ml	ml	ml	ml	ml	ml	ml	ml	ml	l	l	ml	ml	l	l	ml	l	l	l	ml	ml	l	l	l	ml	l	l	l	ml	l	ml	l
Marker2054	chr1	lmxll	lm	l	l	-	-	l	-	m	-	l	l	l	l	l	-	l	l	l	l	l	l	-	l	l	-	-	l	l	lm	-	-	m	-	l	-	l	-	-	-	l	-	m	m	l	lm	-	lm
Marker2059	chr1	hkxhk	hk	hk	k	k	k	hk	k	h	hk	hk	hk	hk	h	h	h	hk	k	k	hk	k	k	k	hk	k	h	h	hk	hk	h	hk	k	hk	hk	hk	k	hk	hk	hk	h	k	h	hk	h	hk	hk	k	h
Marker2062	chr1	hkxhk	hk	hk	k	k	k	hk	k	hk	hk	hk	hk	hk	h	h	h	hk	hk	k	hk	hk	hk	k	hk	k	h	h	hk	hk	h	hk	hk	hk	hk	hk	k	hk	hk	hk	h	k	h	hk	h	hk	hk	k	h
Marker2072	chr1	nnxnp	n	pn	n	n	n	n	n	pn	n	n	pn	n	p	pn	p	pn	n	n	pn	pn	n	n	pn	n	pn	p	pn	pn	p	n	n	n	n	n	n	pn	n	n	p	n	pn	n	p	pn	n	n	pn
Marker2073	chr1	lmxll	lm	l	l	l	l	lm	l	l	lm	lm	lm	m	lm	lm	l	l	l	l	l	l	l	l	l	l	lm	lm	l	l	m	lm	lm	l	-	lm	l	l	lm	lm	lm	l	lm	m	lm	l	lm	l	-
Marker2080	chr1	lmxll	ml	l	l	l	l	ml	l	ml	ml	ml	ml	ml	ml	ml	ml	l	l	l	l	l	l	l	l	l	ml	ml	l	l	ml	ml	l	ml	ml	m	l	l	ml	ml	ml	l	ml	ml	ml	ml	ml	l	ml
Marker2085	chr1	lmxll	lm	l	l	-	-	lm	l	m	m	l	lm	lm	-	lm	l	l	-	l	l	l	l	l	l	l	m	lm	l	l	-	-	-	m	lm	l	l	-	l	-	lm	-	lm	-	lm	lm	l	-	l
Marker2086	chr1	nnxnp	n	pn	n	pn	n	n	n	pn	n	n	pn	n	pn	pn	pn	pn	n	n	pn	pn	n	n	pn	n	pn	pn	p	pn	pn	n	n	n	n	n	n	pn	n	pn	pn	n	pn	n	pn	pn	n	n	pn
Marker2104	chr1	lmxll	lm	l	l	l	l	lm	l	m	lm	lm	lm	lm	m	m	lm	lm	l	l	l	l	l	l	l	l	m	m	l	l	lm	lm	l	lm	lm	lm	l	lm	lm	lm	m	l	m	lm	m	lm	lm	l	m
Marker2117	chr1	lmxll	lm	l	l	l	l	lm	l	lm	lm	lm	lm	lm	lm	lm	lm	l	l	l	l	l	l	l	l	l	lm	lm	l	l	lm	lm	l	lm	lm	lm	l	l	lm	lm	lm	l	lm	lm	lm	lm	lm	l	lm
Marker2118	chr1	lmxll	lm	l	l	l	l	lm	l	lm	lm	lm	lm	lm	lm	lm	lm	l	l	l	l	l	l	l	l	l	lm	lm	l	l	lm	lm	l	lm	lm	lm	l	l	lm	lm	lm	l	lm	lm	lm	lm	lm	l	lm
Marker2119	chr1	lmxll	lm	l	l	l	l	lm	l	lm	lm	lm	lm	lm	lm	lm	lm	l	l	l	l	l	l	l	l	l	lm	lm	l	l	lm	lm	l	lm	lm	lm	l	l	lm	lm	lm	l	lm	lm	lm	lm	lm	l	lm
Marker2128	chr1	hkxhk	hk	hk	h	h	h	hk	h	k	hk	hk	hk	hk	k	k	hk	hk	h	h	hk	hk	h	h	hk	h	k	k	hk	hk	k	hk	h	hk	hk	hk	h	hk	hk	hk	k	h	k	hk	k	hk	hk	h	k
Marker2133	chr1	lmxll	lm	l	l	l	l	lm	l	lm	lm	lm	lm	lm	lm	lm	lm	l	l	l	l	l	l	l	l	l	lm	lm	l	l	lm	lm	l	lm	lm	lm	l	l	lm	lm	lm	l	lm	lm	lm	lm	lm	l	lm
Marker2146	chr1	nnxnp	n	pn	n	n	n	n	n	p	n	n	pn	n	p	p	p	pn	n	n	pn	pn	n	n	pn	n	p	p	pn	pn	pn	pn	n	n	n	n	n	pn	n	n	p	n	p	n	p	pn	n	n	p
Marker2185	chr1	lmxll	lm	l	l	l	lm	lm	l	l	lm	lm	lm	lm	lm	lm	lm	l	l	l	l	l	l	l	l	l	lm	lm	l	l	lm	lm	l	lm	lm	lm	l	l	lm	lm	lm	l	lm	lm	lm	lm	lm	l	lm
Marker2186	chr1	lmxll	lm	l	l	l	l	lm	l	lm	lm	lm	lm	lm	lm	lm	lm	l	l	l	l	l	l	l	l	l	lm	lm	l	l	lm	lm	l	lm	lm	lm	l	l	lm	lm	lm	l	lm	lm	lm	lm	lm	l	lm
Marker2193	chr1	lmxll	lm	l	l	l	l	lm	l	lm	lm	lm	lm	lm	lm	lm	lm	l	l	l	l	l	l	l	l	l	lm	lm	l	l	lm	lm	l	lm	lm	lm	l	l	lm	lm	lm	l	lm	lm	lm	lm	lm	l	lm
Marker2196	chr1	nnxnp	n	np	n	n	n	n	n	n	n	n	n	np	n	-	n	-	-	n	np	np	n	n	-	n	n	n	-	n	np	n	n	n	n	n	n	n	n	n	p	n	p	n	np	-	n	-	np
Marker2200	chr1	lmxll	lm	l	l	l	l	lm	l	lm	lm	lm	lm	lm	lm	lm	lm	l	l	l	l	l	l	l	l	l	lm	lm	l	l	lm	lm	l	lm	lm	lm	l	l	lm	lm	lm	l	lm	lm	lm	lm	lm	l	lm
Marker2202	chr1	nnxnp	n	np	n	n	n	n	n	np	n	n	np	np	np	np	np	np	n	n	np	np	n	n	np	n	np	np	np	np	np	n	n	n	n	n	n	np	n	n	np	n	np	n	np	np	n	n	np
Marker2213	chr1	nnxnp	n	np	n	n	n	n	n	np	n	n	np	np	np	np	np	np	n	n	np	np	n	n	np	n	np	np	np	np	np	n	n	n	n	n	n	np	n	n	np	n	np	n	np	np	n	n	np
Marker2222	chr1	lmxll	lm	l	l	l	l	lm	l	lm	lm	lm	lm	lm	lm	lm	lm	l	l	l	l	l	l	l	l	l	lm	lm	l	l	lm	lm	l	lm	lm	lm	l	l	lm	lm	lm	l	lm	lm	lm	lm	lm	l	lm
Marker2227	chr1	lmxll	lm	l	l	l	l	lm	l	lm	lm	lm	lm	lm	lm	lm	lm	l	l	l	l	l	l	l	l	l	lm	lm	l	l	lm	lm	l	lm	lm	lm	l	l	lm	lm	lm	l	lm	lm	lm	lm	lm	l	lm
Marker2230	chr1	lmxll	lm	l	l	l	l	lm	l	lm	lm	lm	lm	lm	lm	lm	lm	l	l	l	l	l	l	l	l	l	lm	lm	l	l	lm	lm	l	lm	lm	lm	l	l	lm	lm	lm	l	lm	lm	lm	lm	lm	l	lm
Marker2235	chr1	nnxnp	n	pn	n	n	n	n	n	-	n	n	n	p	p	n	p	pn	n	n	pn	n	n	n	pn	n	-	pn	n	pn	p	n	n	n	n	n	n	pn	n	n	p	n	-	n	p	pn	n	n	p
Marker2238	chr1	lmxll	lm	l	l	l	l	lm	l	lm	lm	-	lm	lm	lm	lm	lm	l	l	l	l	l	l	l	l	l	lm	lm	l	l	lm	l	l	lm	lm	lm	l	l	lm	lm	lm	l	lm	lm	lm	lm	lm	l	lm
Marker2258	chr1	lmxll	lm	l	l	l	l	lm	l	lm	lm	lm	lm	lm	lm	lm	lm	l	lm	l	l	l	l	l	l	l	lm	lm	l	l	lm	lm	l	lm	lm	lm	l	l	lm	lm	lm	l	lm	lm	lm	lm	lm	l	lm
Marker2261	chr1	lmxll	lm	l	l	l	l	lm	l	lm	lm	lm	lm	lm	lm	lm	lm	l	l	l	l	l	l	l	l	l	lm	lm	l	l	lm	lm	l	lm	lm	lm	l	l	lm	lm	lm	l	lm	lm	lm	lm	lm	l	lm
Marker2273	chr1	lmxll	ml	l	l	l	l	ml	l	ml	l	ml	ml	ml	ml	ml	ml	l	l	l	l	ml	l	l	l	l	ml	ml	l	ml	ml	ml	l	ml	ml	ml	l	ml	ml	ml	ml	l	ml	ml	ml	ml	ml	l	ml
Marker2274	chr1	lmxll	ml	l	l	ml	l	ml	-	ml	ml	m	m	m	ml	ml	-	l	-	ml	l	l	l	l	l	l	l	l	l	ml	m	ml	l	m	l	m	l	l	ml	l	ml	l	ml	ml	ml	ml	ml	l	ml
Marker2278	chr1	hkxhk	hk	hk	k	k	k	hk	k	h	hk	h	hk	h	h	hk	hk	hk	k	k	hk	hk	k	k	hk	k	h	h	hk	h	h	hk	k	hk	hk	hk	k	hk	hk	hk	h	k	h	hk	h	h	hk	hk	h
Marker2282	chr1	lmxll	ml	l	l	l	l	ml	l	ml	ml	ml	m	ml	ml	ml	ml	l	l	l	l	l	l	l	l	l	l	ml	l	ml	ml	ml	l	ml	ml	l	l	l	ml	ml	ml	l	ml	ml	ml	ml	ml	l	ml
Marker2283	chr1	lmxll	ml	l	l	l	l	ml	l	ml	ml	ml	ml	ml	ml	ml	ml	l	l	l	l	l	l	l	l	l	l	ml	l	ml	ml	ml	l	ml	ml	l	l	l	ml	ml	ml	l	ml	ml	ml	ml	ml	l	ml
Marker2286	chr1	nnxnp	n	pn	n	n	n	pn	n	p	n	p	pn	p	p	pn	pn	pn	n	n	pn	pn	n	n	pn	n	p	p	pn	p	p	pn	n	n	pn	n	n	pn	n	n	p	n	p	n	p	pn	n	n	p
Marker2289	chr1	lmxll	ml	l	l	l	l	ml	l	l	ml	ml	ml	ml	ml	ml	ml	l	l	l	l	-	l	l	ml	l	l	ml	l	ml	ml	m	l	ml	ml	ml	l	l	m	ml	ml	l	ml	ml	ml	ml	ml	l	ml
Marker2295	chr1	lmxll	lm	l	l	l	l	lm	l	lm	lm	lm	lm	lm	lm	lm	lm	l	l	l	l	l	l	l	l	l	lm	lm	l	lm	lm	lm	l	lm	lm	lm	l	l	lm	lm	lm	l	lm	lm	lm	lm	lm	l	lm
Marker2329	chr1	nnxnp	n	np	n	n	n	n	n	p	n	p	np	p	p	n	p	np	n	n	np	np	n	n	np	n	np	p	np	p	p	n	n	n	np	n	n	np	n	n	p	n	p	n	p	np	n	n	p
Marker2330	chr1	nnxnp	n	np	-	n	-	n	n	p	n	n	-	n	p	n	p	p	n	n	p	np	-	n	np	n	-	p	np	-	p	n	n	n	n	n	n	np	n	n	np	n	np	-	n	np	n	n	np
Marker2331	chr1	lmxll	lm	l	-	l	-	lm	l	l	l	m	-	m	l	l	l	l	l	l	l	l	-	l	l	l	-	l	l	-	l	lm	l	m	l	lm	l	l	lm	l	lm	l	lm	-	m	lm	lm	l	lm
Marker2354	chr1	lmxll	lm	l	lm	lm	lm	l	lm	l	l	l	l	l	l	l	l	lm	lm	lm	lm	lm	lm	lm	lm	lm	l	l	lm	l	l	l	lm	l	l	l	lm	lm	l	l	l	lm	l	l	l	lm	l	lm	l
Marker2363	chr1	hkxhk	hk	hk	k	k	k	hk	k	h	hk	h	hk	h	h	hk	h	hk	k	k	hk	hk	k	k	hk	k	h	h	hk	h	h	hk	hk	hk	hk	hk	k	hk	hk	hk	h	k	h	hk	h	hk	hk	k	h
Marker2373	chr1	nnxnp	n	np	n	n	n	n	n	np	n	np	np	np	np	n	np	np	np	n	np	np	np	n	np	n	np	np	np	np	np	n	n	n	n	n	n	np	n	n	np	n	np	n	np	np	n	n	np
Marker2380	chr1	lmxll	ml	l	ml	ml	ml	l	ml	ml	l	l	l	l	l	l	l	ml	ml	ml	ml	ml	ml	ml	ml	ml	l	l	ml	l	l	l	ml	l	l	l	ml	ml	l	l	l	ml	l	l	l	l	l	ml	l
Marker2393	chr1	nnxnp	n	np	np	np	np	p	np	n	p	n	np	n	n	p	n	n	np	np	n	n	np	np	n	np	n	n	n	n	n	p	np	p	p	p	np	n	p	p	n	np	n	p	n	n	p	np	n
Marker2396	chr1	nnxnp	n	np	np	np	np	np	np	n	np	n	np	n	n	np	n	n	np	np	n	n	np	np	n	np	n	n	n	n	n	np	np	np	np	np	np	n	np	np	n	np	n	np	n	n	np	np	n
Marker2398	chr1	lmxll	lm	l	l	l	l	lm	l	lm	lm	lm	lm	m	m	lm	lm	l	l	lm	l	l	l	l	l	l	lm	m	l	m	lm	lm	l	lm	lm	lm	l	l	lm	lm	lm	l	lm	lm	lm	lm	lm	l	m
Marker2401	chr1	nnxnp	n	np	n	n	p	np	-	-	p	-	p	n	n	-	n	n	p	np	n	n	np	n	n	p	-	n	-	n	n	n	np	np	n	p	p	n	n	np	n	p	n	np	n	n	np	np	n
Marker2408	chr1	nnxnp	n	np	n	n	n	n	n	np	n	np	np	np	np	n	np	np	np	n	np	np	n	n	np	n	n	np	np	np	np	n	n	n	n	n	n	np	n	n	np	n	np	n	np	np	n	n	np
Marker2411	chr1	lmxll	lm	l	lm	lm	lm	l	lm	l	l	l	l	l	l	l	l	m	lm	l	m	m	lm	lm	m	lm	l	l	m	l	l	l	lm	l	l	l	lm	lm	l	l	l	lm	l	l	l	lm	l	lm	lm
Marker2419	chr1	lmxll	lm	l	lm	l	l	lm	l	m	m	m	lm	lm	lm	lm	l	l	l	lm	l	l	l	l	l	l	lm	lm	l	lm	lm	lm	l	lm	lm	lm	l	l	lm	lm	lm	l	lm	lm	lm	lm	lm	l	lm
Marker2424	chr1	lmxll	lm	l	l	l	l	lm	l	lm	lm	lm	lm	lm	lm	lm	lm	l	l	lm	l	l	l	l	l	l	lm	lm	l	lm	lm	lm	l	lm	lm	lm	l	l	lm	lm	lm	l	lm	lm	lm	lm	lm	l	lm
Marker2431	chr1	lmxll	lm	l	lm	lm	lm	l	lm	l	l	l	l	l	l	l	l	lm	lm	l	lm	lm	lm	lm	lm	lm	l	l	lm	l	l	l	lm	l	l	l	lm	lm	l	l	l	lm	l	l	l	lm	l	lm	l
Marker2440	chr1	nnxnp	n	np	np	np	np	np	np	n	np	n	np	n	n	np	n	n	np	np	n	n	np	np	n	np	n	n	n	n	n	np	np	np	np	np	np	n	np	n	n	np	n	np	n	n	np	np	n
Marker2456	chr1	nnxnp	n	pn	n	n	p	n	-	p	-	n	pn	pn	n	n	-	n	n	n	pn	p	n	n	pn	-	-	pn	n	pn	n	n	n	n	n	n	n	n	n	n	pn	n	n	n	pn	pn	n	n	pn
Marker2468	chr1	nnxnp	n	np	np	np	np	p	np	n	p	n	np	n	n	p	n	n	np	p	n	n	np	np	n	np	n	n	n	n	n	p	np	p	p	p	np	n	p	n	n	np	n	p	n	n	p	np	n
Marker2480	chr1	lmxll	lm	l	l	l	l	lm	l	lm	lm	lm	lm	lm	lm	lm	lm	l	l	lm	l	l	l	l	l	l	lm	lm	l	lm	lm	lm	l	lm	lm	lm	l	l	lm	lm	lm	l	lm	lm	lm	lm	lm	l	lm
Marker2486	chr1	nnxnp	n	pn	pn	pn	pn	p	pn	pn	p	n	pn	n	n	p	n	n	pn	p	n	n	pn	pn	n	pn	n	n	n	n	n	p	pn	p	pn	pn	pn	n	p	pn	n	pn	n	p	n	n	pn	pn	n
Marker2507	chr1	hkxhk	hk	hk	k	k	k	hk	k	h	hk	h	hk	h	h	hk	h	hk	k	hk	hk	hk	k	k	hk	k	h	h	hk	h	h	hk	k	hk	hk	hk	k	hk	hk	h	h	k	h	hk	h	hk	hk	k	h
Marker2512	chr1	nnxnp	n	np	n	n	n	np	n	np	n	np	np	np	np	n	np	np	n	n	np	np	n	n	np	np	np	np	np	np	np	n	n	n	n	n	n	np	n	np	np	n	np	np	np	np	n	n	np
Marker2553	chr1	lmxll	ml	l	ml	ml	ml	l	ml	l	l	l	l	l	l	l	l	m	ml	l	m	m	ml	ml	m	ml	l	l	m	l	l	l	ml	l	l	l	ml	m	l	l	l	ml	l	l	l	ml	l	ml	l
Marker2566	chr1	lmxll	ml	l	l	l	l	ml	l	m	ml	m	ml	m	m	ml	m	ml	l	ml	l	l	l	l	ml	l	m	m	ml	m	ml	ml	l	ml	ml	ml	l	l	ml	m	m	l	m	ml	m	ml	ml	l	ml
Marker2567	chr1	nnxnp	n	pn	n	n	n	n	n	pn	n	pn	n	pn	pn	n	pn	pn	n	n	pn	pn	n	n	pn	n	pn	pn	pn	pn	pn	n	n	n	n	n	n	pn	n	pn	pn	n	pn	n	pn	pn	n	n	pn
Marker2584	chr1	nnxnp	n	np	np	n	p	np	np	n	n	n	np	n	n	np	n	n	np	np	n	n	np	np	n	np	n	n	n	n	n	np	np	np	np	np	np	n	np	n	n	np	n	np	n	n	np	np	n
Marker2614	chr1	nnxnp	n	np	p	p	p	np	p	n	np	n	np	n	n	np	n	n	p	np	n	np	p	p	n	p	np	n	np	np	np	np	np	np	np	np	p	np	p	n	n	np	n	np	n	n	np	p	n
Marker2617	chr1	nnxnp	n	np	np	np	np	p	np	n	np	n	np	n	n	p	n	n	np	np	n	n	np	np	n	np	n	n	n	n	n	p	np	p	p	p	np	n	np	n	n	np	n	p	n	n	np	np	n
Marker2630	chr1	lmxll	lm	l	lm	lm	lm	l	lm	lm	l	l	l	l	l	l	l	lm	lm	l	lm	lm	lm	lm	lm	lm	l	l	lm	l	l	lm	lm	l	l	l	lm	lm	lm	l	l	lm	l	l	l	lm	l	lm	l
Marker2632	chr1	nnxnp	n	np	p	p	p	np	p	n	np	n	np	n	n	np	n	n	p	np	n	np	p	np	n	np	n	n	n	n	n	np	np	np	np	np	p	n	p	n	n	p	n	np	n	n	np	p	n
Marker2633	chr1	nnxnp	n	pn	n	n	n	n	n	pn	n	pn	pn	pn	pn	n	pn	p	pn	n	p	p	n	n	p	n	pn	pn	p	pn	pn	n	n	n	n	n	n	p	n	pn	pn	n	pn	n	pn	pn	n	n	pn
Marker2641	chr1	nnxnp	n	np	np	np	np	np	np	n	np	n	np	n	n	np	n	n	np	np	n	n	np	np	n	np	n	n	n	n	n	np	np	np	np	np	np	n	np	n	n	np	n	np	n	n	np	np	n
Marker2653	chr1	nnxnp	n	np	np	np	np	np	np	np	np	n	np	n	n	np	n	n	np	np	n	n	np	np	n	np	n	n	n	n	n	np	np	np	np	np	np	n	np	n	n	np	n	np	n	n	np	np	n
Marker2676	chr1	lmxll	lm	l	lm	l	l	lm	l	lm	lm	lm	lm	lm	lm	lm	lm	l	l	lm	l	l	l	l	l	l	lm	lm	lm	lm	lm	m	l	lm	lm	lm	l	l	l	lm	lm	l	lm	lm	lm	lm	lm	l	lm
Marker2677	chr1	lmxll	lm	l	lm	l	l	lm	l	lm	lm	lm	lm	lm	lm	lm	lm	l	l	lm	l	l	l	l	l	l	lm	lm	lm	lm	lm	m	l	lm	lm	lm	l	l	l	lm	lm	l	lm	lm	lm	lm	lm	l	lm
Marker2689	chr1	nnxnp	n	np	n	np	n	n	n	np	n	np	n	np	np	n	np	np	n	np	p	n	n	n	np	n	np	np	np	n	p	-	n	n	n	n	n	n	n	np	np	n	np	n	np	np	n	n	np
Marker2692	chr1	hkxhk	hk	hk	hk	h	h	hk	h	k	hk	k	hk	k	k	k	k	hk	h	hk	h	hk	h	h	hk	h	k	k	hk	hk	k	hk	h	k	hk	hk	h	hk	h	k	k	h	k	hk	k	k	hk	h	k
Marker2693	chr1	lmxll	lm	l	m	l	l	m	l	lm	m	lm	lm	lm	lm	m	lm	l	l	m	l	l	l	l	l	l	l	l	l	lm	lm	m	l	-	m	m	l	l	l	lm	lm	l	l	m	lm	lm	m	lm	lm
Marker2698	chr1	lmxll	ml	l	ml	l	l	ml	l	ml	ml	ml	ml	ml	ml	ml	ml	l	l	ml	l	l	l	l	l	l	ml	ml	l	ml	ml	ml	l	ml	ml	ml	l	l	l	ml	ml	l	ml	ml	ml	ml	ml	l	ml
Marker2708	chr1	lmxll	lm	l	lm	l	l	lm	l	m	m	m	lm	m	-	lm	m	l	l	lm	l	l	l	l	l	l	lm	m	l	m	m	l	l	lm	lm	lm	l	l	l	m	m	l	m	lm	m	lm	lm	l	m
Marker2710	chr1	lmxll	lm	l	lm	l	l	lm	l	lm	lm	lm	lm	lm	lm	lm	lm	l	l	lm	l	l	l	l	l	l	lm	lm	l	lm	lm	lm	l	lm	lm	lm	l	l	l	lm	lm	l	lm	lm	lm	lm	lm	l	lm
Marker2711	chr1	lmxll	lm	l	lm	l	l	lm	l	lm	lm	lm	lm	lm	lm	lm	lm	l	l	lm	l	l	l	l	l	l	lm	lm	l	lm	lm	lm	l	lm	lm	lm	l	l	l	lm	lm	l	lm	lm	lm	lm	lm	l	lm
Marker2712	chr1	lmxll	lm	l	lm	l	l	lm	l	lm	lm	lm	lm	lm	lm	lm	lm	l	l	lm	l	l	l	l	l	l	lm	lm	l	lm	lm	lm	l	lm	lm	lm	l	l	l	lm	lm	l	lm	lm	lm	lm	lm	l	lm
Marker2713	chr1	hkxhk	hk	hk	hk	hk	hk	hk	h	k	hk	k	hk	k	k	hk	k	hk	h	hk	hk	hk	h	h	hk	h	k	k	hk	k	k	hk	h	hk	hk	hk	h	hk	h	k	k	h	k	hk	k	hk	hk	h	k
Marker2733	chr1	nnxnp	n	pn	pn	n	pn	pn	n	n	pn	n	pn	n	n	pn	n	n	pn	pn	n	n	pn	pn	n	pn	n	n	n	n	n	n	pn	pn	pn	pn	pn	n	pn	n	n	pn	n	pn	n	n	pn	pn	n
Marker2744	chr1	nnxnp	n	np	n	n	n	n	n	np	n	p	np	np	np	n	p	p	n	n	np	n	n	n	np	n	p	np	p	np	-	n	n	n	n	n	n	np	n	p	np	n	p	n	np	n	n	n	np
Marker2746	chr1	hkxhk	hk	hk	hk	hk	h	hk	hk	hk	hk	k	hk	k	k	hk	k	hk	h	hk	hk	hk	hk	h	hk	hk	k	k	hk	hk	k	hk	h	hk	hk	hk	h	hk	h	k	k	h	hk	hk	k	k	hk	h	k
Marker2753	chr1	nnxnp	n	np	n	np	np	n	n	p	n	np	np	np	np	n	np	np	n	n	np	np	n	n	np	n	p	p	np	np	np	n	n	n	n	n	n	np	n	np	np	n	np	n	np	np	n	n	np
Marker2756	chr1	nnxnp	n	np	n	p	-	n	n	np	n	n	n	np	np	-	n	-	n	n	np	n	n	n	np	n	-	np	p	p	np	n	n	-	n	n	n	n	n	n	p	n	-	n	n	np	n	-	np
Marker2766	chr1	lmxll	lm	l	lm	l	l	lm	l	lm	lm	lm	lm	lm	lm	lm	lm	l	l	lm	l	l	l	l	l	l	lm	lm	l	lm	lm	lm	lm	lm	lm	lm	l	l	l	lm	lm	l	lm	lm	lm	lm	lm	l	lm
Marker2781	chr1	lmxll	lm	l	lm	l	l	lm	l	l	lm	lm	lm	l	lm	lm	lm	l	l	lm	l	l	l	l	l	l	m	lm	l	lm	lm	l	lm	lm	lm	m	l	l	l	lm	lm	l	lm	lm	lm	l	lm	l	lm
Marker2803	chr1	nnxnp	n	np	n	np	n	n	n	p	n	p	np	p	p	n	np	np	n	n	np	np	n	n	np	n	np	p	np	p	p	n	n	n	n	n	n	np	n	p	p	n	p	n	p	np	n	n	p
Marker2812	chr1	lmxll	lm	l	l	lm	lm	l	lm	l	l	l	l	l	l	l	l	lm	lm	l	lm	lm	lm	lm	lm	lm	l	l	lm	l	l	l	l	l	l	l	lm	lm	lm	l	l	lm	l	l	l	lm	l	lm	l
Marker2815	chr1	lmxll	lm	l	lm	l	l	lm	l	lm	lm	m	lm	m	m	lm	lm	l	l	lm	l	l	l	l	l	l	m	m	l	m	m	lm	lm	lm	lm	lm	l	l	l	lm	m	l	m	lm	m	lm	lm	l	lm
Marker2830	chr1	nnxnp	n	pn	pn	n	pn	pn	pn	n	pn	n	pn	n	n	pn	n	n	pn	pn	n	n	pn	pn	n	pn	n	n	n	n	n	pn	pn	pn	pn	pn	pn	n	pn	n	n	pn	n	pn	n	n	pn	pn	n
Marker2833	chr1	lmxll	lm	l	l	lm	lm	l	lm	lm	l	l	l	l	l	l	l	lm	lm	l	lm	lm	lm	lm	lm	lm	l	l	lm	l	l	l	l	l	l	l	lm	lm	lm	l	l	lm	l	l	l	lm	l	lm	l
Marker2839	chr1	nnxnp	n	pn	p	n	pn	p	pn	n	p	n	pn	n	n	p	n	n	pn	pn	n	n	pn	pn	n	pn	n	n	n	n	n	p	p	p	p	p	pn	n	pn	n	n	pn	n	p	n	n	p	pn	n
Marker2850	chr1	lmxll	lm	l	lm	l	l	lm	l	lm	lm	lm	lm	lm	lm	lm	lm	l	l	lm	l	l	l	l	l	l	lm	lm	l	lm	lm	lm	lm	lm	lm	lm	l	l	l	lm	lm	l	lm	lm	lm	lm	lm	l	lm
Marker2867	chr1	nnxnp	n	np	n	np	n	n	n	np	n	np	np	np	np	n	np	np	n	n	np	np	n	n	np	n	np	np	np	np	np	n	n	n	n	n	n	np	n	np	np	n	np	n	np	np	n	n	np
Marker2914	chr1	lmxll	lm	l	lm	l	l	lm	l	lm	lm	lm	lm	lm	lm	lm	lm	l	l	lm	l	l	l	l	l	l	lm	lm	l	lm	lm	lm	lm	lm	lm	lm	l	l	l	lm	lm	l	lm	lm	lm	lm	lm	l	lm
Marker2924	chr1	lmxll	lm	l	l	lm	lm	l	l	l	l	l	l	l	l	l	l	lm	lm	l	lm	lm	lm	lm	lm	lm	l	l	lm	l	l	l	l	l	l	l	lm	lm	lm	l	l	lm	l	l	l	lm	l	lm	l
Marker2926	chr1	lmxll	lm	l	l	l	l	lm	-	-	l	l	lm	-	lm	l	l	l	-	lm	l	l	l	l	l	l	lm	lm	l	l	lm	l	m	lm	l	lm	l	l	l	lm	lm	l	lm	l	lm	lm	lm	l	lm
Marker2931	chr1	nnxnp	n	np	np	np	n	n	n	np	n	p	n	p	p	n	p	np	n	n	np	np	n	n	np	n	p	p	np	p	p	n	n	n	n	n	n	np	n	np	p	n	p	n	p	np	n	n	p
Marker2938	chr1	nnxnp	n	np	n	np	n	n	n	np	n	np	np	np	np	n	np	np	n	n	np	np	n	n	np	n	np	np	np	np	np	np	n	n	n	n	n	np	n	np	np	n	np	n	np	np	n	n	np
Marker2944	chr1	nnxnp	n	pn	p	n	pn	p	-	n	-	n	pn	n	n	p	n	n	pn	pn	n	n	-	p	n	n	-	n	n	n	n	p	p	p	p	p	pn	-	pn	n	n	pn	n	pn	n	n	p	n	n
Marker2948	chr1	lmxll	lm	l	lm	l	l	lm	lm	lm	lm	m	lm	m	m	lm	m	l	l	lm	l	l	l	l	l	l	m	lm	l	m	m	lm	lm	lm	lm	lm	l	l	l	m	m	l	m	lm	m	lm	lm	l	m
Marker2949	chr1	lmxll	lm	l	lm	l	l	lm	lm	lm	lm	m	lm	m	m	lm	m	l	l	lm	l	l	l	l	l	l	m	m	l	m	m	lm	lm	lm	lm	lm	l	l	l	m	m	l	m	lm	m	lm	lm	l	m
Marker2950	chr1	lmxll	lm	l	lm	l	l	lm	lm	lm	lm	m	lm	m	m	lm	m	l	l	lm	l	l	l	l	l	l	m	m	l	m	m	lm	lm	lm	lm	lm	l	l	l	m	m	l	m	lm	m	lm	lm	l	m
Marker2963	chr1	lmxll	lm	l	lm	l	l	lm	lm	lm	lm	lm	lm	lm	lm	lm	lm	l	l	lm	l	l	l	l	l	l	lm	lm	l	lm	lm	lm	lm	lm	lm	lm	l	l	l	lm	lm	l	lm	lm	lm	lm	lm	l	lm
Marker2967	chr1	nnxnp	n	pn	p	n	pn	p	p	n	p	n	pn	pn	n	p	n	n	pn	p	n	pn	pn	pn	n	pn	n	n	n	n	n	p	p	p	p	p	pn	n	pn	n	n	pn	n	p	n	pn	p	pn	n
Marker2977	chr1	lmxll	lm	l	lm	lm	l	lm	lm	lm	lm	lm	lm	lm	lm	lm	lm	l	l	lm	l	l	l	l	l	l	lm	lm	l	lm	lm	lm	lm	lm	lm	lm	l	l	l	lm	lm	l	lm	lm	lm	lm	lm	l	lm
Marker2994	chr1	nnxnp	n	np	n	np	np	np	n	np	n	np	np	np	np	n	np	np	np	n	np	np	n	n	np	n	np	np	np	np	np	n	n	n	n	n	n	np	n	np	np	n	np	n	np	np	n	n	np
Marker3004	chr1	nnxnp	n	np	n	np	n	n	n	p	n	p	np	p	p	n	p	np	n	n	np	np	n	n	np	n	p	p	np	p	p	n	n	n	n	n	n	np	n	p	p	n	p	n	p	np	n	n	p
Marker3011	chr1	hkxhk	hk	hk	hk	hk	h	hk	hk	k	hk	k	hk	k	k	hk	k	hk	h	hk	hk	hk	hk	hk	hk	h	k	k	hk	k	k	hk	hk	hk	hk	hk	h	hk	h	k	k	h	k	hk	k	hk	hk	h	k
Marker3024	chr1	lmxll	lm	l	lm	l	l	lm	lm	lm	lm	l	lm	lm	l	lm	lm	l	l	-	l	l	l	-	l	l	-	lm	l	lm	l	lm	lm	lm	l	lm	l	lm	l	lm	lm	l	lm	lm	lm	lm	lm	l	lm
Marker3026	chr1	nnxnp	n	pn	p	n	pn	p	p	n	p	n	pn	n	n	p	n	n	pn	p	n	n	pn	pn	n	pn	n	n	n	n	n	p	p	p	p	p	pn	n	pn	n	n	pn	n	p	n	n	p	pn	n
Marker3034	chr1	nnxnp	n	pn	p	n	pn	p	pn	n	p	n	pn	n	n	p	n	n	pn	p	n	n	pn	pn	n	pn	n	n	n	n	n	p	p	p	pn	p	pn	n	pn	n	n	pn	n	pn	n	n	p	pn	n
Marker3037	chr1	lmxll	lm	l	lm	l	l	lm	lm	lm	lm	lm	lm	lm	lm	lm	l	l	l	lm	l	l	l	l	l	l	m	m	l	lm	lm	lm	lm	lm	lm	l	l	l	l	lm	lm	l	lm	lm	lm	lm	l	l	lm
Marker3039	chr1	nnxnp	n	np	np	np	n	n	n	np	np	np	np	np	np	n	np	np	n	n	np	np	n	n	np	n	np	np	np	np	np	n	n	n	n	n	n	np	n	np	np	n	np	n	np	np	n	n	np
Marker3046	chr1	nnxnp	n	np	n	np	-	n	n	np	n	np	np	np	np	n	np	p	n	n	np	np	np	n	np	n	np	p	np	np	np	n	n	n	n	n	n	np	n	np	np	n	np	n	np	np	n	n	np
Marker3047	chr1	nnxnp	n	np	n	np	-	n	n	np	n	p	np	np	np	n	np	p	n	n	np	np	np	n	np	n	np	p	np	np	np	n	n	n	n	n	n	np	n	np	np	n	np	n	np	np	n	n	np
Marker3063	chr1	lmxll	lm	l	lm	l	l	lm	lm	lm	lm	lm	lm	lm	lm	lm	lm	l	l	lm	l	l	l	l	l	l	lm	lm	l	lm	lm	lm	lm	lm	lm	lm	l	l	l	lm	lm	l	lm	lm	lm	lm	lm	l	lm
Marker3067	chr1	lmxll	lm	l	lm	l	l	lm	lm	m	lm	m	lm	m	lm	l	-	l	l	lm	l	l	l	l	lm	l	m	lm	lm	m	m	lm	lm	lm	lm	lm	l	l	l	m	m	l	m	lm	lm	lm	lm	l	m
Marker3070	chr1	lmxll	lm	l	lm	l	l	lm	lm	lm	lm	-	lm	lm	lm	l	m	l	l	lm	l	l	l	l	l	l	lm	lm	l	l	l	lm	-	l	lm	lm	l	l	l	lm	lm	l	l	l	lm	lm	l	l	lm
Marker3084	chr1	lmxll	lm	l	lm	l	lm	lm	lm	lm	lm	lm	lm	lm	lm	lm	lm	l	l	lm	l	l	l	l	l	l	lm	lm	l	lm	lm	lm	lm	lm	lm	lm	l	l	l	l	lm	l	lm	lm	lm	lm	lm	l	lm
Marker3098	chr1	nnxnp	n	np	n	np	n	n	n	p	np	p	n	p	p	n	p	np	n	n	np	np	n	n	np	n	np	p	np	p	p	n	n	n	np	n	n	np	n	np	p	n	p	n	p	p	n	n	p
Marker3118	chr1	lmxll	lm	l	lm	l	l	lm	lm	lm	lm	lm	lm	lm	lm	lm	lm	l	l	lm	l	l	l	l	l	l	lm	lm	l	lm	lm	lm	lm	lm	lm	lm	l	l	l	lm	lm	l	lm	lm	lm	lm	lm	l	lm
Marker3122	chr1	lmxll	lm	l	l	-	m	l	l	l	l	l	l	l	l	l	-	m	lm	l	m	m	lm	m	m	lm	l	lm	m	l	l	l	l	l	l	l	lm	m	lm	l	l	lm	l	l	l	l	l	m	l
Marker3129	chr1	nnxnp	n	pn	p	n	pn	pn	n	n	pn	n	pn	n	n	pn	n	n	pn	pn	n	n	pn	pn	n	pn	n	n	n	n	n	n	pn	pn	pn	pn	pn	n	pn	n	n	pn	n	pn	n	n	p	pn	n
Marker3142	chr1	nnxnp	n	pn	p	n	pn	p	p	n	p	n	pn	n	n	p	n	n	pn	p	n	n	pn	pn	n	pn	n	n	n	n	n	p	p	p	p	p	pn	n	pn	n	n	pn	n	p	n	n	p	pn	n
Marker3181	chr1	hkxhk	hk	hk	hk	hk	h	hk	hk	hk	hk	k	hk	k	k	hk	k	hk	h	hk	hk	hk	h	h	hk	h	k	k	hk	k	k	hk	hk	hk	hk	hk	h	hk	h	k	hk	h	k	hk	k	hk	hk	h	k
Marker3189	chr1	lmxll	lm	l	lm	l	l	lm	lm	l	lm	lm	lm	lm	lm	lm	lm	l	l	lm	l	l	l	lm	l	l	lm	lm	lm	lm	lm	lm	lm	lm	lm	lm	l	lm	l	lm	lm	l	lm	lm	lm	lm	lm	l	lm
Marker3193	chr1	hkxhk	hk	hk	hk	h	h	hk	hk	hk	hk	k	hk	k	k	hk	-	hk	hk	hk	hk	hk	h	h	hk	h	k	k	hk	k	k	-	hk	-	hk	hk	h	hk	h	k	k	h	k	k	k	hk	hk	h	k
Marker3194	chr1	nnxnp	n	np	n	np	n	n	n	np	n	np	np	np	np	n	np	np	n	n	np	np	n	n	np	n	p	np	np	np	np	n	n	n	n	n	n	np	n	np	np	n	np	n	np	np	n	n	np
Marker3199	chr1	nnxnp	n	np	n	np	n	n	n	n	n	np	np	np	np	n	p	np	n	n	np	n	n	n	np	n	-	np	np	np	np	np	n	n	n	n	n	np	n	n	np	n	np	n	np	np	n	n	np
Marker3210	chr1	nnxnp	n	np	-	np	n	n	n	n	n	p	np	p	p	n	p	np	n	n	np	np	n	n	np	np	p	p	np	np	p	n	n	n	n	n	n	np	n	p	p	n	p	np	p	np	n	n	p
Marker3218	chr1	nnxnp	n	pn	pn	n	p	p	p	n	p	pn	p	n	n	p	-	n	pn	p	n	n	pn	pn	n	pn	n	n	n	n	n	pn	p	p	p	p	pn	n	pn	n	n	pn	n	p	n	n	pn	pn	n
Marker3221	chr1	nnxnp	n	np	n	np	n	n	n	np	n	np	np	np	np	n	np	np	np	n	np	np	n	n	np	n	np	np	np	np	np	n	n	np	n	n	n	np	np	np	np	n	np	n	np	np	n	n	np
Marker3222	chr1	nnxnp	n	np	n	np	n	n	n	np	n	np	np	np	np	n	np	np	np	n	np	np	n	n	np	n	np	np	np	np	np	n	n	np	n	n	n	np	np	np	np	n	np	n	np	np	n	n	np
Marker3227	chr1	lmxll	lm	l	lm	l	l	l	lm	l	lm	l	lm	lm	lm	lm	lm	l	l	lm	l	l	l	l	l	l	l	lm	l	lm	lm	l	lm	lm	lm	lm	l	l	l	lm	lm	l	lm	lm	lm	lm	lm	l	lm
Marker3230	chr1	lmxll	lm	l	l	lm	lm	l	l	l	l	l	lm	l	l	l	l	lm	lm	l	lm	lm	lm	lm	lm	lm	l	l	lm	l	l	l	l	l	l	l	lm	lm	lm	l	l	lm	l	l	l	l	l	lm	l
Marker3267	chr1	lmxll	lm	l	l	lm	lm	l	l	lm	l	l	lm	l	l	l	l	lm	lm	l	lm	lm	lm	lm	lm	lm	l	l	lm	l	l	l	l	l	l	lm	lm	lm	lm	l	l	lm	l	l	l	lm	l	lm	l
Marker3283	chr1	nnxnp	n	pn	pn	n	-	pn	pn	n	pn	n	pn	n	n	n	n	pn	pn	pn	n	n	pn	pn	n	pn	n	n	n	n	n	p	pn	p	pn	pn	pn	n	n	n	n	pn	n	pn	n	n	pn	pn	n
Marker3284	chr1	lmxll	lm	l	l	lm	-	l	l	m	l	l	l	l	l	l	l	lm	lm	l	lm	lm	lm	lm	lm	lm	l	l	lm	l	l	l	l	l	l	l	lm	lm	lm	l	l	lm	l	l	l	l	l	lm	l
Marker3285	chr1	lmxll	lm	l	l	lm	-	l	l	m	l	l	l	l	l	l	l	lm	lm	l	lm	lm	lm	lm	lm	lm	l	l	lm	l	l	l	l	l	l	l	lm	lm	lm	l	l	lm	l	l	l	l	l	lm	l
Marker3332	chr1	nnxnp	n	np	n	p	n	n	-	-	n	p	np	p	p	n	p	np	n	n	np	p	n	n	np	n	p	p	p	p	p	n	n	n	n	n	n	np	np	p	p	np	p	n	p	p	n	n	p
Marker3335	chr1	nnxnp	n	np	n	np	n	n	n	np	n	np	np	np	np	n	np	np	n	n	np	np	n	n	np	n	np	np	np	np	np	n	n	n	n	n	n	np	np	np	np	n	np	n	np	np	n	n	np
Marker3337	chr1	nnxnp	n	np	n	np	n	n	n	np	n	np	np	np	np	n	np	np	n	n	np	np	n	n	np	n	np	np	np	np	np	n	n	n	n	n	n	np	np	np	np	n	np	n	np	np	n	n	np
Marker3338	chr1	nnxnp	n	np	n	np	n	n	n	np	n	np	np	np	np	n	np	np	n	n	np	np	n	n	np	n	np	np	np	np	np	n	n	n	n	n	n	np	np	np	np	n	np	n	np	np	n	n	np
Marker3356	chr1	nnxnp	n	pn	pn	n	pn	pn	p	n	p	n	pn	n	n	p	n	n	pn	p	n	n	pn	pn	n	pn	n	n	n	n	n	p	pn	p	pn	pn	pn	n	n	n	n	pn	n	p	n	n	p	pn	n
Marker3358	chr1	lmxll	lm	l	l	m	lm	l	l	-	l	-	l	l	-	l	-	m	-	l	l	-	l	lm	m	lm	l	-	m	l	lm	-	l	l	l	l	lm	-	m	l	-	-	l	l	l	l	l	m	l
Marker3360	chr1	nnxnp	n	pn	pn	n	pn	pn	pn	n	pn	n	pn	n	n	pn	n	n	pn	pn	n	n	pn	pn	n	pn	n	n	pn	n	n	pn	pn	pn	pn	pn	pn	n	n	n	n	pn	n	pn	n	n	pn	pn	n
Marker3379	chr1	hkxhk	hk	hk	h	k	hk	h	h	k	h	hk	hk	hk	hk	h	hk	k	hk	h	k	hk	hk	hk	k	hk	hk	hk	k	hk	hk	h	h	h	h	h	hk	k	k	hk	hk	hk	hk	h	hk	hk	h	hk	hk
Marker3382	chr1	lmxll	lm	l	l	lm	lm	l	l	lm	l	l	l	l	l	l	l	lm	lm	l	lm	lm	lm	lm	lm	lm	l	l	lm	l	l	l	l	l	l	l	lm	lm	lm	l	l	lm	l	l	l	lm	l	lm	l
Marker3383	chr1	lmxll	lm	l	l	lm	lm	l	l	lm	l	l	l	l	l	l	l	lm	lm	l	lm	lm	lm	lm	lm	lm	l	l	lm	l	l	l	l	l	l	l	lm	lm	lm	l	l	lm	l	l	l	lm	l	lm	l
Marker3399	chr1	nnxnp	n	np	n	np	n	n	n	np	n	p	np	p	np	n	p	np	n	n	np	p	n	n	np	n	p	p	np	p	p	n	n	np	n	n	n	np	np	p	p	n	p	n	p	np	n	n	p
Marker3405	chr1	lmxll	lm	l	lm	l	l	lm	lm	l	lm	lm	lm	lm	lm	lm	lm	l	l	lm	l	lm	l	l	l	l	lm	lm	l	lm	lm	lm	lm	lm	lm	lm	l	l	l	lm	lm	l	lm	lm	lm	lm	lm	l	lm
Marker3406	chr1	lmxll	lm	l	m	l	l	lm	lm	l	lm	lm	lm	lm	lm	lm	lm	l	-	lm	l	lm	l	l	l	l	m	lm	l	lm	m	lm	lm	lm	-	l	l	l	l	lm	lm	l	lm	lm	lm	lm	lm	l	l
Marker3409	chr1	lmxll	lm	l	lm	l	l	lm	lm	l	lm	lm	lm	lm	lm	lm	-	l	l	lm	l	lm	l	l	l	l	lm	lm	l	lm	lm	l	lm	l	lm	lm	l	l	l	lm	lm	l	lm	lm	lm	lm	lm	l	lm
Marker3422	chr1	nnxnp	n	np	n	np	n	n	n	np	n	p	np	p	p	n	p	np	n	n	np	np	n	n	np	n	p	p	np	p	p	n	n	n	n	n	n	np	np	p	p	n	p	n	p	np	n	n	p
Marker3437	chr1	lmxll	lm	l	lm	l	l	lm	lm	l	lm	lm	lm	lm	lm	lm	lm	l	l	lm	l	lm	l	l	l	l	lm	lm	l	lm	lm	lm	lm	lm	lm	lm	l	l	l	lm	lm	l	lm	lm	lm	lm	lm	l	lm
Marker3438	chr1	lmxll	lm	l	l	l	l	lm	lm	l	l	l	l	l	lm	lm	l	l	l	lm	l	l	l	l	l	l	m	lm	l	lm	lm	l	lm	lm	lm	lm	l	l	l	lm	lm	l	m	lm	lm	l	l	l	lm
Marker3481	chr1	nnxnp	n	pn	p	n	pn	p	p	n	-	n	p	n	n	p	n	n	pn	p	n	n	pn	pn	n	pn	n	n	n	n	n	p	p	p	p	p	pn	n	n	n	n	pn	n	p	n	n	p	pn	n
Marker3493	chr1	hkxhk	hk	hk	hk	hk	hk	hk	hk	hk	hk	k	hk	k	k	hk	k	hk	h	hk	hk	k	h	h	hk	h	k	k	hk	k	hk	hk	hk	hk	hk	hk	h	hk	hk	k	k	h	k	hk	k	hk	hk	h	k
Marker3494	chr1	hkxhk	hk	hk	hk	hk	hk	hk	hk	hk	hk	k	hk	k	k	hk	k	hk	h	hk	hk	k	h	h	hk	h	k	k	hk	k	hk	hk	hk	hk	hk	hk	h	hk	hk	k	k	h	k	hk	k	hk	hk	h	k
Marker3525	chr1	nnxnp	n	np	n	np	n	n	n	np	n	p	np	p	p	n	p	np	n	n	np	p	n	n	np	n	p	np	np	p	p	n	n	np	n	n	n	np	np	p	p	n	p	n	p	np	n	n	np
Marker3531	chr1	nnxnp	n	np	n	np	n	n	n	n	-	p	n	p	p	n	p	np	n	n	np	p	np	n	np	n	p	p	np	np	p	-	np	n	n	n	np	np	np	-	p	n	p	n	np	np	n	n	p
Marker3567	chr1	lmxll	lm	l	lm	l	l	lm	lm	l	lm	lm	lm	lm	lm	lm	lm	l	l	lm	l	lm	l	l	l	l	m	lm	l	lm	lm	lm	lm	lm	lm	lm	l	l	-	lm	lm	l	lm	lm	lm	lm	lm	l	lm
Marker3568	chr1	nnxnp	n	pn	pn	n	pn	p	p	n	pn	n	pn	n	n	p	n	n	pn	p	n	n	pn	pn	n	pn	n	n	n	n	n	p	p	p	p	p	pn	n	n	n	pn	pn	n	p	n	n	p	pn	n
Marker3569	chr1	lmxll	lm	l	lm	l	l	lm	lm	l	lm	m	lm	lm	lm	lm	lm	l	l	lm	l	lm	l	l	l	l	lm	lm	l	lm	lm	l	lm	lm	lm	lm	l	l	l	lm	lm	l	lm	lm	lm	lm	lm	l	lm
Marker3571	chr1	lmxll	lm	l	lm	l	l	lm	lm	l	l	-	lm	lm	lm	lm	lm	l	l	lm	l	lm	l	l	l	l	lm	lm	l	lm	lm	l	lm	lm	lm	lm	l	l	l	lm	lm	l	lm	lm	lm	lm	lm	l	lm
Marker3593	chr1	nnxnp	n	np	n	np	n	n	n	np	n	p	np	p	p	n	np	np	n	n	np	np	n	n	np	n	p	p	np	p	p	n	n	n	n	n	n	np	np	p	p	n	p	n	p	np	n	n	p
Marker3617	chr1	nnxnp	n	pn	pn	n	pn	pn	pn	n	pn	n	pn	n	n	pn	n	n	p	pn	n	n	pn	n	n	pn	n	n	n	n	n	pn	pn	n	pn	pn	pn	n	n	n	n	pn	pn	pn	n	n	pn	p	n
Marker3627	chr1	lmxll	lm	l	lm	l	l	lm	lm	l	lm	lm	lm	lm	lm	lm	lm	l	l	lm	l	lm	l	l	l	l	lm	lm	l	lm	lm	lm	lm	lm	lm	lm	l	l	l	lm	lm	l	lm	lm	lm	lm	lm	l	lm
Marker3654	chr1	nnxnp	n	np	n	np	n	n	n	p	-	-	np	p	-	n	p	np	n	n	np	p	np	n	np	p	-	p	p	p	p	-	n	n	n	n	n	np	np	p	p	n	p	n	p	np	n	n	p
Marker3667	chr1	nnxnp	n	pn	pn	n	pn	pn	pn	n	pn	pn	pn	n	n	pn	n	n	pn	pn	n	n	pn	pn	n	pn	n	n	n	n	n	pn	pn	pn	pn	pn	pn	n	n	n	n	pn	n	pn	n	n	pn	pn	n
Marker3685	chr1	nnxnp	n	pn	pn	n	pn	pn	pn	n	pn	pn	pn	n	n	pn	n	n	pn	pn	n	n	pn	pn	n	pn	n	n	n	n	n	pn	pn	pn	pn	pn	pn	n	n	n	n	pn	n	pn	n	n	pn	pn	n
Marker3719	chr1	lmxll	lm	l	lm	l	l	lm	lm	l	lm	m	lm	m	m	lm	lm	l	l	lm	l	lm	l	l	l	l	m	m	l	m	m	m	lm	lm	l	lm	l	l	l	m	m	l	m	lm	lm	lm	lm	l	m
Marker3736	chr1	nnxnp	n	np	n	np	n	n	n	np	n	np	np	np	np	n	np	np	n	n	np	np	n	n	np	n	np	np	np	np	np	n	n	n	n	n	n	np	np	np	np	n	np	n	np	np	n	n	np
Marker3752	chr1	nnxnp	n	pn	pn	n	pn	n	pn	n	pn	pn	n	pn	n	n	pn	pn	n	n	n	n	pn	pn	pn	n	n	pn	n	n	n	pn	pn	n	pn	pn	n	pn	pn	pn	pn	pn	n	n	pn	pn	pn	n	n
Marker3755	chr1	nnxnp	n	pn	pn	n	p	pn	pn	n	pn	n	pn	n	n	pn	n	n	p	pn	n	n	p	pn	n	p	n	n	n	n	n	pn	pn	pn	pn	pn	p	n	n	n	n	pn	n	pn	n	n	pn	p	n
Marker3758	chr1	hkxhk	hk	hk	hk	k	hk	h	h	k	h	hk	hk	hk	hk	h	hk	k	hk	hk	k	hk	hk	hk	k	hk	hk	hk	hk	hk	hk	h	h	h	h	h	hk	k	k	hk	hk	hk	hk	h	hk	hk	h	hk	hk
Marker3769	chr1	nnxnp	n	np	n	np	n	n	n	np	n	np	n	n	np	n	np	np	n	n	np	np	n	n	np	n	np	np	np	np	np	n	n	n	n	n	n	np	np	np	np	n	np	n	np	np	n	n	np
Marker3771	chr1	nnxnp	n	np	n	np	n	n	n	np	n	np	n	n	np	n	np	np	n	n	np	np	n	n	np	n	np	np	np	np	np	n	n	n	n	n	n	np	np	np	np	n	np	n	np	np	n	n	np
Marker3782	chr1	nnxnp	n	np	n	np	n	n	n	np	n	np	np	np	np	n	np	np	n	n	np	np	n	n	np	n	np	np	np	np	np	n	n	n	n	n	n	np	np	np	np	n	np	n	np	np	n	n	np
Marker3786	chr1	hkxhk	hk	hk	hk	k	h	hk	h	h	k	k	hk	k	k	hk	k	hk	h	hk	hk	k	h	h	hk	h	k	k	hk	-	k	hk	hk	k	-	hk	h	hk	hk	k	k	h	k	h	k	k	k	h	k
Marker3799	chr1	hkxhk	hk	hk	hk	hk	h	hk	hk	hk	hk	k	hk	k	k	hk	k	hk	h	hk	hk	k	h	h	hk	h	k	k	hk	k	k	hk	hk	hk	hk	hk	h	hk	hk	k	k	h	k	hk	k	hk	hk	h	k
Marker3825	chr1	nnxnp	n	pn	n	n	p	p	p	n	n	n	pn	n	n	pn	n	n	pn	pn	n	n	pn	pn	pn	pn	n	n	n	n	n	pn	pn	p	n	pn	pn	n	n	n	n	pn	n	pn	n	n	pn	pn	n
Marker3841	chr1	nnxnp	n	pn	p	n	pn	p	p	n	p	n	pn	n	n	p	-	n	pn	p	n	n	pn	pn	n	pn	-	n	n	n	n	p	p	p	p	p	pn	n	n	-	n	pn	n	p	n	n	pn	pn	n
Marker3857	chr1	lmxll	lm	l	lm	l	l	lm	lm	lm	lm	lm	lm	lm	lm	lm	lm	l	l	lm	l	lm	l	l	l	l	lm	lm	l	lm	lm	lm	lm	lm	lm	lm	l	l	l	lm	lm	l	lm	lm	lm	lm	lm	l	lm
Marker3859	chr1	lmxll	lm	l	lm	l	l	lm	lm	l	lm	lm	lm	lm	lm	lm	lm	l	l	lm	l	-	l	l	l	l	lm	lm	l	lm	lm	m	lm	lm	m	lm	l	l	l	lm	lm	l	lm	lm	lm	lm	lm	l	lm
Marker3864	chr1	nnxnp	n	np	n	np	n	n	n	np	np	p	np	p	p	n	p	np	n	n	np	np	n	np	np	n	np	p	n	p	np	n	n	n	n	n	n	np	np	p	p	n	p	n	p	np	n	n	p
Marker3871	chr1	nnxnp	n	np	n	np	n	n	n	np	n	p	np	p	np	n	p	np	n	n	np	np	n	n	np	n	p	p	n	np	p	n	n	n	np	n	n	np	np	p	p	n	p	n	p	np	n	n	p
Marker3905	chr1	nnxnp	n	np	n	np	n	n	n	np	n	np	np	np	np	n	np	np	n	n	np	np	n	n	np	n	np	np	n	np	np	n	n	n	n	n	n	np	np	np	np	n	np	n	np	np	n	n	np
Marker3914	chr1	lmxll	lm	l	lm	l	l	lm	lm	l	lm	m	lm	m	m	lm	m	lm	l	lm	l	m	l	l	l	l	m	m	lm	m	m	lm	lm	lm	lm	lm	l	l	l	lm	m	l	m	lm	m	lm	lm	l	m
Marker3923	chr1	lmxll	lm	l	lm	l	l	lm	lm	l	lm	m	lm	m	m	lm	m	l	l	lm	l	m	l	l	l	l	m	m	l	m	m	lm	lm	lm	lm	lm	l	l	l	m	lm	l	m	lm	m	lm	lm	l	m
Marker3927	chr1	nnxnp	n	np	n	np	n	n	-	np	n	p	np	p	p	n	p	p	n	n	np	np	n	n	np	n	p	p	n	p	p	n	n	n	n	-	n	np	np	np	p	n	p	n	p	p	-	n	p
Marker3929	chr1	lmxll	lm	l	lm	l	l	lm	lm	l	m	lm	lm	lm	lm	lm	lm	l	l	lm	l	lm	lm	l	l	lm	l	lm	lm	l	lm	l	lm	lm	lm	lm	lm	l	l	lm	lm	lm	l	lm	lm	lm	lm	lm	l
Marker3936	chr1	nnxnp	n	np	n	np	n	n	n	np	n	p	np	p	p	n	p	np	n	n	np	p	n	n	np	n	np	p	n	np	p	n	n	n	n	n	n	np	np	np	p	n	p	n	p	np	n	n	p
Marker3946	chr1	lmxll	lm	l	lm	l	l	lm	lm	l	lm	lm	lm	lm	lm	lm	lm	l	l	lm	l	lm	l	l	l	l	lm	lm	lm	lm	lm	lm	lm	lm	lm	lm	l	l	l	lm	lm	l	lm	lm	lm	lm	lm	l	lm
Marker3967	chr1	lmxll	lm	l	lm	l	l	lm	lm	l	lm	lm	lm	lm	lm	lm	lm	l	l	lm	l	lm	l	l	l	l	lm	lm	lm	lm	lm	lm	lm	lm	lm	lm	l	lm	l	lm	lm	l	lm	lm	lm	lm	lm	l	lm
Marker3994	chr1	lmxll	lm	l	lm	l	l	lm	lm	lm	lm	lm	lm	lm	lm	lm	lm	l	l	lm	l	lm	l	l	l	l	lm	lm	lm	lm	lm	lm	lm	lm	lm	lm	l	l	l	lm	lm	l	lm	lm	lm	lm	lm	l	lm
Marker3996	chr1	lmxll	lm	l	lm	l	l	lm	lm	l	lm	lm	lm	lm	lm	lm	lm	l	l	lm	l	lm	l	l	l	l	lm	lm	lm	lm	lm	lm	lm	lm	lm	lm	l	l	l	lm	lm	l	lm	lm	lm	lm	lm	l	lm
Marker4003	chr1	lmxll	lm	l	lm	l	l	lm	lm	l	lm	lm	lm	lm	lm	lm	lm	l	l	lm	l	lm	l	l	l	l	lm	lm	lm	lm	lm	lm	lm	lm	lm	lm	l	l	l	lm	lm	l	lm	lm	lm	lm	lm	l	lm
Marker4005	chr1	nnxnp	n	pn	pn	n	pn	pn	pn	n	p	n	pn	n	n	pn	n	n	pn	pn	n	n	pn	pn	n	n	n	n	pn	n	n	pn	pn	pn	pn	pn	pn	n	n	n	n	pn	n	pn	n	n	n	pn	n
Marker4009	chr1	lmxll	lm	l	lm	l	l	lm	lm	l	lm	lm	lm	lm	lm	lm	lm	l	l	lm	l	lm	l	l	l	l	lm	lm	lm	lm	lm	lm	lm	lm	lm	lm	l	l	l	lm	lm	l	lm	lm	lm	lm	lm	l	lm
Marker4025	chr1	lmxll	lm	l	lm	l	l	lm	lm	l	lm	lm	lm	lm	lm	lm	lm	l	l	lm	l	lm	l	l	l	l	lm	lm	lm	lm	lm	lm	lm	lm	lm	lm	l	l	l	lm	lm	l	lm	lm	lm	lm	lm	l	lm
Marker4026	chr1	nnxnp	n	pn	p	n	pn	p	p	n	p	n	pn	n	n	pn	n	n	pn	p	n	n	pn	pn	n	pn	n	n	p	n	n	p	pn	p	p	p	pn	n	n	n	n	pn	pn	p	n	n	p	pn	n
Marker4027	chr1	nnxnp	n	np	n	np	n	n	n	np	n	np	np	p	np	np	p	np	n	n	np	p	n	n	np	n	p	np	n	p	p	n	n	n	n	n	n	np	np	p	p	n	np	n	p	np	n	n	p
Marker4034	chr1	nnxnp	n	pn	p	n	pn	p	p	n	pn	n	pn	n	n	p	n	n	pn	p	n	n	pn	pn	n	pn	n	n	p	n	n	pn	p	p	pn	p	pn	n	n	n	n	pn	n	p	n	n	p	pn	n
Marker4043	chr1	nnxnp	n	pn	p	n	pn	p	p	n	p	n	pn	n	n	p	n	n	pn	pn	n	n	pn	pn	n	pn	n	n	pn	n	n	p	p	p	p	p	pn	n	n	n	n	pn	n	p	n	n	p	pn	n
Marker4044	chr1	nnxnp	n	pn	p	n	pn	p	p	n	p	n	pn	n	n	p	n	n	pn	p	n	n	pn	pn	n	pn	n	n	pn	n	n	p	p	p	p	p	pn	n	n	n	n	pn	n	p	n	n	p	pn	n
Marker4045	chr1	nnxnp	n	np	n	np	n	n	n	np	n	p	np	p	p	n	p	np	n	n	np	p	n	np	np	n	p	p	n	p	p	-	n	np	n	n	n	np	np	p	p	n	p	n	p	np	n	n	p
Marker4046	chr1	nnxnp	n	np	n	np	n	n	n	np	n	p	np	p	p	n	p	np	n	n	np	np	n	n	np	n	p	p	n	p	p	n	n	n	n	n	n	np	np	p	p	n	p	n	p	np	n	n	p
Marker4052	chr1	lmxll	ml	l	ml	ml	l	ml	ml	l	ml	ml	ml	ml	ml	ml	ml	l	l	ml	l	ml	l	l	l	l	ml	ml	ml	ml	ml	ml	ml	ml	ml	ml	l	l	l	ml	ml	l	ml	ml	ml	ml	ml	l	ml
Marker4054	chr1	nnxnp	n	np	np	n	np	np	np	n	np	n	np	n	n	np	n	n	np	np	n	n	np	np	n	np	n	n	np	n	n	np	np	np	np	np	np	n	n	n	n	np	n	np	n	n	np	np	n
Marker4055	chr1	lmxll	lm	l	l	-	lm	l	l	m	-	l	l	l	l	l	-	-	m	l	lm	l	lm	lm	lm	lm	l	l	l	l	l	l	l	l	l	l	lm	lm	lm	l	l	m	-	l	l	m	l	lm	l
Marker4060	chr1	lmxll	lm	l	lm	l	l	lm	lm	l	lm	lm	lm	lm	lm	lm	lm	l	lm	lm	l	lm	l	l	l	l	lm	lm	lm	lm	lm	lm	lm	lm	lm	lm	l	l	l	lm	lm	l	lm	lm	lm	lm	lm	l	lm
Marker4065	chr1	lmxll	lm	l	l	lm	lm	l	lm	lm	l	l	l	l	l	lm	l	lm	lm	l	lm	l	lm	lm	lm	lm	l	l	l	l	l	l	l	l	l	l	lm	lm	lm	l	l	lm	l	l	l	lm	l	lm	l
Marker4077	chr1	lmxll	lm	l	l	lm	lm	l	l	lm	l	l	l	l	l	lm	l	lm	l	l	lm	l	lm	lm	lm	lm	l	l	l	l	l	l	l	l	l	l	lm	lm	lm	l	l	lm	l	l	l	lm	l	lm	l
Marker4078	chr1	lmxll	lm	l	lm	lm	l	lm	lm	l	m	m	lm	lm	lm	lm	lm	l	l	lm	l	lm	l	lm	l	l	lm	lm	m	lm	lm	m	lm	m	lm	lm	l	l	l	lm	lm	l	lm	m	lm	lm	lm	l	l
Marker4095	chr1	lmxll	lm	l	lm	l	l	lm	lm	l	l	lm	lm	lm	lm	l	lm	l	l	lm	l	lm	l	l	l	l	lm	lm	lm	lm	lm	lm	lm	lm	lm	m	l	l	l	lm	lm	l	lm	lm	lm	lm	lm	l	lm
Marker4101	chr1	lmxll	lm	l	lm	-	l	l	-	l	m	lm	l	l	lm	l	-	l	-	lm	l	lm	-	l	l	l	l	m	lm	l	-	l	lm	l	lm	l	l	-	-	lm	m	-	lm	lm	lm	l	-	l	l
Marker4105	chr1	nnxnp	n	np	np	-	n	p	-	n	n	n	p	n	n	p	n	n	-	np	n	n	-	n	n	np	n	-	np	n	-	p	np	n	np	p	p	-	-	n	n	np	n	np	n	n	-	-	n
Marker4113	chr1	lmxll	lm	l	lm	l	l	lm	lm	l	l	m	lm	lm	lm	l	lm	l	l	lm	l	lm	l	lm	l	l	lm	lm	lm	lm	lm	m	lm	lm	lm	lm	l	l	l	lm	lm	l	lm	lm	lm	lm	lm	l	lm
Marker4121	chr1	lmxll	lm	l	lm	l	l	lm	lm	l	lm	lm	lm	lm	lm	l	lm	l	l	lm	l	lm	l	l	l	l	lm	lm	lm	lm	lm	lm	lm	lm	lm	lm	l	l	l	lm	lm	l	lm	lm	lm	lm	lm	lm	lm
Marker4122	chr1	lmxll	lm	l	lm	l	l	lm	lm	l	lm	lm	lm	lm	lm	l	lm	l	l	lm	l	lm	l	l	l	l	lm	lm	lm	lm	lm	lm	lm	lm	lm	lm	l	l	l	lm	lm	l	lm	lm	lm	lm	lm	l	lm
Marker4123	chr1	lmxll	lm	l	lm	l	l	lm	lm	l	lm	lm	lm	lm	lm	l	lm	l	l	lm	l	lm	l	l	l	l	lm	lm	lm	lm	lm	lm	lm	lm	lm	lm	l	l	l	lm	lm	l	lm	lm	lm	lm	lm	l	lm
Marker4127	chr1	lmxll	lm	l	lm	l	l	lm	m	l	l	l	lm	lm	lm	-	m	l	l	lm	l	m	l	l	l	l	lm	lm	lm	lm	lm	-	l	l	m	lm	l	l	l	l	lm	l	l	l	lm	m	l	l	lm
Marker4139	chr1	nnxnp	n	np	n	np	n	n	n	np	n	p	np	p	p	n	p	np	n	n	np	p	np	n	np	n	p	p	n	p	p	n	n	n	n	n	n	np	np	p	n	n	p	n	p	p	n	n	p
Marker4145	chr1	nnxnp	n	np	n	np	n	n	n	np	n	np	np	np	n	n	np	np	np	n	np	np	np	n	np	n	np	n	n	np	np	n	n	n	n	n	n	np	np	np	n	n	np	n	np	np	n	n	np
Marker4160	chr1	lmxll	lm	l	lm	l	l	lm	lm	l	lm	lm	lm	lm	lm	lm	lm	-	l	lm	l	lm	l	l	l	l	lm	lm	m	lm	lm	m	lm	lm	lm	lm	l	l	l	lm	lm	l	lm	lm	lm	lm	lm	l	lm
Marker4177	chr1	nnxnp	n	np	n	np	n	n	n	np	n	np	n	np	np	n	np	np	n	n	np	np	np	n	np	n	np	np	n	np	np	n	n	n	n	n	n	np	np	np	n	n	np	n	np	np	n	n	np
Marker4186	chr1	nnxnp	n	np	n	np	n	n	n	np	n	np	np	np	np	n	np	np	n	n	np	np	np	np	np	n	np	np	n	np	np	n	n	n	n	n	n	np	np	np	n	n	np	n	np	np	n	n	np
Marker4188	chr1	nnxnp	n	np	n	np	n	n	n	np	n	np	np	np	np	n	np	np	n	n	np	np	np	n	np	n	np	np	n	np	np	n	n	n	n	n	n	np	np	np	n	n	np	n	np	np	n	n	np
Marker4197	chr1	lmxll	lm	l	lm	lm	l	m	m	l	l	lm	lm	lm	lm	l	lm	l	l	lm	l	lm	l	l	l	l	lm	lm	lm	lm	lm	m	m	m	m	lm	l	l	l	lm	m	l	lm	m	lm	lm	m	l	lm
Marker4198	chr1	lmxll	lm	l	lm	lm	l	m	m	l	l	lm	lm	lm	lm	l	lm	l	l	lm	l	lm	l	l	l	l	lm	lm	lm	lm	lm	m	m	m	m	lm	l	l	l	lm	m	l	lm	m	lm	lm	m	l	lm
Marker4214	chr1	lmxll	lm	l	lm	l	l	lm	lm	lm	l	lm	lm	lm	lm	l	lm	l	l	lm	l	lm	l	l	l	l	lm	lm	lm	lm	lm	lm	lm	lm	lm	lm	l	l	l	lm	lm	l	lm	lm	lm	lm	lm	l	lm
Marker4228	chr1	lmxll	lm	l	lm	l	l	lm	lm	l	l	lm	lm	lm	lm	l	lm	lm	l	lm	l	lm	l	l	l	l	lm	lm	lm	lm	lm	m	lm	lm	lm	lm	l	l	l	lm	lm	l	lm	lm	lm	lm	lm	l	lm
Marker4250	chr1	lmxll	lm	l	lm	l	l	lm	m	l	l	l	l	l	lm	l	l	l	l	lm	l	lm	l	l	l	l	l	lm	lm	l	lm	m	l	lm	l	l	l	l	l	lm	l	l	l	lm	lm	l	lm	l	l
Marker4261	chr1	lmxll	lm	l	lm	l	l	lm	lm	l	l	m	lm	lm	lm	l	lm	l	l	lm	l	lm	l	l	l	l	-	lm	l	lm	lm	-	lm	lm	l	lm	l	l	l	lm	lm	l	-	lm	lm	lm	lm	l	lm
Marker4268	chr1	lmxll	ml	l	ml	l	l	ml	ml	l	l	ml	ml	ml	ml	l	ml	l	l	ml	l	ml	l	l	l	l	ml	ml	ml	ml	ml	ml	ml	ml	ml	ml	l	l	l	ml	ml	l	ml	ml	ml	ml	ml	l	ml
Marker4274	chr1	lmxll	ml	l	ml	l	l	m	m	l	l	ml	ml	ml	ml	l	ml	l	ml	m	l	ml	l	ml	l	l	ml	ml	m	ml	ml	m	m	m	m	m	l	l	l	ml	m	l	ml	m	ml	ml	m	l	ml
Marker4278	chr1	lmxll	lm	l	lm	l	l	m	lm	l	l	lm	lm	lm	lm	l	lm	l	l	m	l	lm	lm	l	l	lm	lm	lm	m	lm	lm	m	m	m	lm	m	l	l	l	lm	m	l	lm	m	lm	lm	m	l	lm
Marker4296	chr1	lmxll	lm	l	lm	l	l	lm	lm	l	l	lm	lm	lm	lm	l	lm	l	l	lm	l	lm	l	l	l	l	lm	lm	lm	lm	lm	lm	lm	lm	lm	lm	l	l	l	lm	lm	l	lm	lm	lm	lm	lm	l	lm
Marker4302	chr1	nnxnp	n	np	np	n	np	np	np	n	np	n	np	n	n	np	n	n	np	np	n	n	n	np	n	np	n	n	np	n	n	np	np	np	np	np	np	n	n	n	np	np	n	np	n	n	np	np	n
Marker4326	chr1	nnxnp	n	np	n	np	n	n	n	np	n	p	n	p	p	n	np	np	n	n	np	p	np	n	np	n	p	p	n	p	p	n	n	n	n	n	n	np	np	p	n	n	p	n	p	np	n	n	p
Marker4327	chr1	nnxnp	n	pn	n	pn	pn	n	n	pn	n	p	pn	p	p	n	p	pn	n	n	pn	p	pn	n	pn	n	p	p	n	p	p	pn	n	n	n	n	n	pn	pn	p	n	n	p	n	p	pn	n	n	p
Marker4328	chr1	nnxnp	n	np	n	np	n	n	n	np	n	p	np	p	np	n	p	np	n	n	np	p	np	n	np	n	p	p	n	p	p	n	np	n	n	n	n	np	np	p	n	n	p	n	p	np	n	n	p
Marker4332	chr1	nnxnp	n	np	n	np	n	n	n	np	n	p	np	p	p	n	p	np	n	np	np	p	np	n	np	n	np	p	np	p	p	n	n	n	n	n	n	np	np	p	n	n	p	n	p	np	n	n	p
Marker4336	chr1	nnxnp	n	pn	pn	n	p	pn	pn	n	pn	n	pn	n	n	pn	n	n	n	pn	n	n	n	pn	n	p	n	n	pn	n	n	pn	pn	pn	pn	pn	pn	n	n	n	pn	pn	n	pn	n	n	pn	pn	n
Marker4344	chr1	nnxnp	n	pn	n	pn	n	n	-	p	n	p	n	p	p	n	p	pn	n	n	pn	-	pn	n	pn	n	-	p	n	pn	p	n	n	n	pn	n	n	n	pn	p	n	n	p	-	p	p	n	n	p
Marker4347	chr1	lmxll	ml	l	ml	l	l	ml	ml	l	l	ml	ml	ml	ml	l	ml	l	l	ml	l	ml	l	l	l	l	ml	ml	ml	l	ml	ml	ml	ml	ml	ml	l	l	l	ml	ml	l	ml	ml	ml	ml	ml	ml	ml
Marker4358	chr1	lmxll	lm	l	lm	lm	l	lm	lm	l	lm	lm	lm	lm	lm	l	lm	l	l	lm	l	lm	l	l	l	l	lm	lm	lm	lm	lm	lm	lm	lm	lm	lm	l	l	l	lm	lm	l	lm	lm	lm	lm	lm	l	lm
Marker4401	chr1	hkxhk	hk	hk	hk	hk	h	hk	hk	hk	h	k	hk	k	k	h	k	hk	h	hk	hk	hk	hk	h	hk	hk	k	k	hk	k	k	hk	hk	hk	hk	hk	h	hk	hk	k	hk	h	k	hk	k	hk	hk	h	k
Marker4405	chr1	nnxnp	n	np	n	np	n	n	n	-	n	np	np	np	n	n	n	np	-	n	np	p	n	n	np	n	-	np	n	np	np	n	n	n	np	n	n	p	np	np	n	n	np	n	np	np	n	n	n
Marker4415	chr1	hkxhk	hk	hk	hk	hk	h	hk	hk	hk	h	k	hk	k	k	h	k	hk	h	hk	hk	hk	hk	h	hk	hk	k	k	hk	k	k	hk	hk	hk	hk	hk	h	hk	hk	k	hk	h	k	hk	k	hk	hk	h	k
Marker4421	chr1	hkxhk	hk	hk	hk	hk	h	hk	hk	hk	h	hk	hk	k	k	h	k	hk	h	hk	hk	k	hk	hk	hk	hk	hk	hk	hk	k	k	hk	hk	hk	hk	hk	h	hk	hk	k	h	h	k	hk	k	hk	hk	h	k
Marker4422	chr1	nnxnp	n	np	np	n	np	np	np	n	np	n	np	n	n	np	n	n	np	np	n	n	n	np	n	n	n	n	np	n	n	np	np	np	np	np	np	n	n	n	np	np	n	np	n	n	np	np	n
Marker4437	chr1	lmxll	lm	l	m	l	l	m	lm	l	l	lm	lm	lm	lm	l	lm	l	l	m	l	lm	l	l	l	l	m	lm	lm	lm	lm	m	lm	m	lm	lm	l	l	l	lm	lm	l	lm	lm	lm	lm	lm	l	lm
Marker4456	chr1	lmxll	lm	l	lm	l	l	lm	lm	l	l	lm	lm	lm	lm	l	lm	l	l	lm	l	lm	l	l	l	l	lm	lm	lm	lm	lm	l	lm	lm	lm	lm	l	l	l	lm	lm	l	lm	lm	lm	lm	lm	l	lm
Marker4465	chr1	nnxnp	n	pn	pn	n	pn	p	p	n	pn	n	pn	n	n	pn	pn	n	pn	p	n	n	n	pn	n	n	n	n	pn	n	n	p	p	pn	p	p	pn	n	n	n	p	pn	n	p	n	n	p	pn	n
Marker4476	chr1	lmxll	lm	l	lm	lm	l	lm	lm	l	l	lm	lm	lm	lm	l	lm	l	l	lm	l	lm	l	l	l	l	lm	lm	lm	lm	lm	lm	lm	lm	lm	lm	l	lm	l	lm	lm	lm	lm	lm	lm	lm	lm	l	lm
Marker4484	chr1	lmxll	lm	l	lm	lm	l	lm	lm	l	lm	lm	lm	lm	lm	l	lm	l	lm	lm	l	lm	l	l	l	l	lm	lm	lm	lm	lm	lm	lm	lm	lm	lm	l	l	l	lm	lm	lm	lm	lm	lm	lm	lm	l	lm
Marker4486	chr1	lmxll	ml	l	l	l	m	l	l	ml	m	l	l	l	l	m	l	ml	m	l	ml	l	ml	m	ml	ml	l	l	l	l	l	l	l	l	l	l	m	ml	ml	l	ml	l	l	l	l	ml	l	m	l
Marker4490	chr1	nnxnp	n	np	n	np	n	n	n	np	n	np	np	np	np	n	np	np	n	n	np	np	np	n	np	np	np	np	n	np	np	n	n	n	n	n	n	np	np	np	n	n	np	n	np	np	n	n	np
Marker4498	chr1	nnxnp	n	pn	pn	n	n	pn	pn	n	pn	n	pn	n	n	pn	n	n	pn	pn	n	n	n	pn	n	n	n	n	pn	n	n	pn	pn	pn	pn	pn	pn	n	n	n	pn	pn	n	pn	n	pn	pn	pn	n
Marker4501	chr1	nnxnp	n	np	np	n	np	np	p	np	np	n	np	n	-	np	np	n	np	np	n	np	n	np	n	n	n	n	np	n	n	np	np	p	np	np	np	-	n	n	np	p	n	np	-	n	np	np	-
Marker4508	chr1	lmxll	lm	l	lm	lm	l	lm	lm	l	l	m	lm	m	m	l	m	l	l	lm	l	m	l	l	l	l	m	m	lm	m	m	m	lm	lm	lm	lm	l	l	l	m	lm	lm	m	lm	m	m	lm	l	lm
Marker4510	chr1	lmxll	lm	l	lm	lm	l	lm	lm	l	l	lm	lm	lm	lm	l	lm	l	l	lm	l	m	l	l	l	l	lm	lm	lm	lm	lm	lm	lm	lm	lm	lm	l	l	l	lm	lm	lm	lm	lm	lm	lm	lm	l	m
Marker4511	chr1	nnxnp	n	np	np	p	n	n	n	np	n	p	n	p	p	n	p	n	n	n	np	p	np	n	np	np	p	p	p	p	p	-	n	n	n	n	n	np	np	np	n	n	p	n	p	np	n	n	np
Marker4523	chr1	lmxll	lm	l	l	l	lm	l	l	lm	m	l	lm	l	l	lm	l	lm	lm	l	lm	lm	lm	lm	lm	lm	lm	l	l	l	l	l	l	l	l	l	lm	lm	lm	l	l	l	l	l	l	lm	l	lm	l
Marker4524	chr1	lmxll	lm	l	lm	lm	l	lm	lm	l	l	lm	lm	lm	lm	l	lm	l	l	lm	l	lm	l	l	l	l	lm	lm	lm	lm	lm	lm	lm	lm	lm	lm	l	l	l	lm	lm	lm	lm	lm	lm	lm	lm	l	lm
Marker4528	chr1	nnxnp	n	np	n	np	n	n	n	np	n	-	np	p	p	n	p	np	n	n	np	p	np	n	np	np	p	p	n	p	p	-	n	n	n	n	n	np	np	p	n	n	p	n	p	np	n	n	p
Marker4529	chr1	nnxnp	n	np	n	np	n	n	n	np	n	p	np	p	p	n	p	np	n	n	np	p	np	n	np	np	p	p	n	p	p	-	n	n	n	n	n	np	np	p	n	n	p	n	p	np	n	np	p
Marker4531	chr1	nnxnp	n	np	n	np	n	n	n	np	n	np	n	np	np	n	np	np	n	n	np	np	np	n	np	np	np	np	n	np	np	n	n	n	n	n	n	np	np	np	n	n	np	n	np	np	n	n	np
Marker4534	chr1	nnxnp	n	pn	n	p	pn	n	n	pn	n	p	n	p	p	n	pn	pn	n	n	pn	pn	pn	n	pn	pn	p	p	n	p	p	n	n	n	n	n	n	pn	pn	p	n	n	p	n	p	pn	n	n	p
Marker4550	chr1	nnxnp	n	pn	n	p	n	n	n	pn	n	p	pn	p	p	n	p	pn	n	n	pn	p	pn	n	pn	pn	p	p	n	p	p	n	n	n	n	n	n	pn	pn	p	n	n	p	n	p	pn	n	n	p
Marker4558	chr1	lmxll	ml	l	ml	ml	l	ml	ml	l	l	ml	l	ml	m	l	ml	ml	l	ml	l	ml	l	l	l	l	m	ml	ml	ml	ml	ml	ml	ml	ml	ml	l	l	l	ml	ml	ml	ml	ml	ml	ml	ml	l	ml
Marker4570	chr1	lmxll	lm	l	-	-	l	m	l	-	-	l	l	l	m	l	m	l	m	lm	l	-	l	l	l	l	lm	m	m	l	l	l	l	lm	m	lm	-	-	l	-	lm	m	-	lm	lm	-	lm	l	l
Marker4573	chr1	lmxll	ml	l	ml	ml	ml	ml	ml	ml	l	ml	ml	ml	ml	l	ml	l	ml	ml	l	ml	l	l	l	ml	ml	ml	ml	ml	ml	ml	ml	ml	ml	ml	l	l	l	ml	ml	ml	ml	ml	ml	ml	ml	l	ml
Marker4578	chr1	nnxnp	n	np	n	p	n	n	n	np	n	p	np	p	p	n	p	np	n	n	np	np	np	n	np	np	np	p	n	p	p	n	n	n	n	n	n	np	np	p	np	n	np	n	p	np	n	n	p
Marker4585	chr1	lmxll	lm	l	lm	lm	l	lm	lm	l	l	lm	lm	lm	lm	l	lm	l	l	lm	l	lm	l	l	l	l	lm	lm	lm	lm	lm	lm	lm	lm	lm	lm	l	l	l	lm	lm	lm	lm	lm	lm	lm	lm	l	lm
Marker4587	chr1	lmxll	lm	l	lm	lm	l	m	lm	l	l	l	l	lm	lm	l	lm	l	l	lm	l	lm	l	l	l	l	-	lm	lm	m	lm	l	lm	lm	lm	lm	l	l	l	lm	lm	lm	m	lm	lm	lm	lm	l	m
Marker4588	chr1	lmxll	lm	l	l	l	m	l	l	lm	m	l	lm	l	l	lm	l	lm	lm	l	lm	l	lm	lm	lm	lm	-	l	lm	l	l	l	l	lm	l	l	lm	lm	lm	l	l	l	l	l	l	lm	l	lm	l
Marker4592	chr1	nnxnp	n	np	np	n	np	np	np	np	np	n	np	n	n	np	n	n	np	np	n	n	n	np	n	n	n	n	np	n	n	np	np	np	np	np	np	n	n	n	np	np	n	np	n	n	np	np	n
Marker4594	chr1	lmxll	lm	l	lm	lm	l	lm	lm	l	l	lm	lm	lm	lm	l	lm	l	l	lm	l	lm	l	l	l	l	lm	lm	lm	lm	lm	lm	lm	lm	lm	lm	l	l	l	lm	lm	lm	lm	lm	lm	lm	lm	l	lm
Marker4597	chr1	hkxhk	hk	hk	hk	h	k	hk	hk	hk	k	h	hk	h	h	k	h	hk	k	hk	hk	h	hk	k	hk	hk	h	h	hk	h	h	h	hk	k	hk	h	k	hk	hk	h	hk	hk	h	hk	h	hk	hk	k	h
Marker4598	chr1	lmxll	lm	l	l	l	l	l	l	lm	lm	l	lm	l	l	lm	l	lm	lm	l	lm	l	lm	lm	lm	lm	l	l	l	l	l	l	l	l	l	l	m	lm	lm	l	l	l	l	l	l	lm	l	lm	l
Marker4605	chr1	lmxll	ml	l	ml	ml	l	ml	ml	l	l	ml	l	ml	ml	l	ml	l	l	ml	l	ml	l	l	l	l	ml	ml	ml	ml	ml	ml	ml	ml	ml	ml	l	l	l	ml	ml	ml	ml	ml	ml	ml	ml	l	ml
Marker4608	chr1	lmxll	lm	l	lm	lm	l	lm	lm	l	l	lm	lm	lm	lm	l	lm	l	l	lm	l	lm	l	l	l	lm	lm	lm	lm	lm	lm	lm	lm	lm	lm	lm	l	l	l	lm	lm	lm	lm	lm	lm	lm	lm	l	lm
Marker4613	chr1	nnxnp	n	np	np	n	np	np	np	n	np	np	np	n	n	n	n	np	np	np	n	n	n	n	np	np	np	n	np	n	np	np	np	np	np	np	np	np	n	n	np	np	n	np	np	n	np	np	n
Marker4641	chr1	nnxnp	n	np	n	np	n	n	n	np	n	np	np	np	np	n	np	np	n	n	np	np	np	n	np	np	np	np	n	np	np	n	n	n	n	n	n	np	np	np	n	n	np	n	np	np	n	n	np
Marker4661	chr1	nnxnp	n	np	n	np	n	n	n	np	n	np	np	np	np	n	np	np	n	n	np	np	np	n	np	np	np	np	n	np	np	n	n	n	n	n	n	np	np	np	n	n	np	n	np	np	n	n	np
Marker4674	chr1	nnxnp	n	np	n	np	n	n	n	np	n	np	np	np	np	n	np	np	n	n	np	np	np	n	np	np	np	np	n	np	np	n	n	n	n	n	n	np	np	np	n	n	np	n	np	np	n	n	np
Marker4676	chr1	lmxll	lm	l	l	l	lm	l	l	lm	lm	l	lm	l	l	lm	l	lm	lm	lm	lm	l	lm	lm	lm	lm	l	l	l	l	l	l	l	l	l	l	lm	lm	lm	l	l	l	l	l	l	lm	l	lm	l
Marker4685	chr1	nnxnp	n	np	n	n	n	n	n	n	n	np	np	np	np	n	p	np	n	n	np	np	np	n	np	np	n	np	n	np	np	n	np	n	n	n	n	np	np	np	n	n	np	n	np	np	np	n	np
Marker4708	chr1	nnxnp	n	pn	n	p	n	n	n	pn	n	p	pn	p	p	n	p	pn	n	n	pn	p	pn	n	pn	pn	p	p	n	p	p	n	n	n	n	n	n	pn	pn	pn	n	n	pn	n	pn	pn	n	n	p
Marker4716	chr1	nnxnp	n	pn	pn	n	pn	pn	pn	n	pn	n	pn	n	n	pn	n	n	pn	pn	pn	pn	n	pn	n	n	n	n	pn	n	n	pn	pn	pn	pn	pn	pn	n	n	n	pn	pn	n	pn	n	n	pn	pn	n
Marker4748	chr1	lmxll	lm	l	lm	l	l	lm	lm	l	l	lm	l	lm	lm	l	lm	l	l	l	l	lm	l	l	l	l	l	lm	lm	lm	l	lm	lm	lm	lm	lm	l	l	l	lm	lm	lm	lm	lm	lm	lm	lm	l	lm
Marker4758	chr1	lmxll	lm	l	l	l	lm	l	l	-	lm	l	l	l	l	m	-	m	l	l	lm	l	m	m	lm	lm	l	l	l	l	lm	l	l	l	l	l	l	m	lm	l	l	l	l	l	l	l	l	lm	l
Marker4759	chr1	nnxnp	n	np	n	np	-	n	n	np	n	np	np	np	np	n	np	np	n	n	np	p	np	n	np	np	p	np	n	np	np	n	n	n	n	n	n	n	np	np	n	n	np	n	np	np	n	n	np
Marker4785	chr1	lmxll	lm	l	l	l	lm	l	l	lm	m	l	lm	lm	l	lm	l	lm	m	l	lm	lm	lm	m	lm	lm	l	l	l	l	l	l	l	l	l	l	lm	lm	lm	lm	l	l	l	l	l	lm	l	lm	l
Marker4805	chr1	nnxnp	n	np	n	np	n	n	n	np	n	np	np	np	np	n	np	np	n	n	np	np	np	n	np	np	np	np	n	np	np	n	n	n	n	n	n	np	np	np	n	n	np	n	np	np	n	n	np
Marker4851	chr1	nnxnp	n	np	n	n	np	np	np	-	n	n	np	n	n	np	n	n	n	p	n	np	n	p	n	n	n	n	np	n	n	n	np	np	np	np	n	n	n	n	np	np	n	np	n	n	np	p	n
Marker4854	chr1	lmxll	ml	l	l	l	m	l	l	ml	m	l	ml	l	l	m	l	ml	m	l	ml	l	ml	m	ml	ml	l	l	l	l	l	l	l	l	l	l	m	m	ml	l	l	l	l	l	l	ml	l	m	l
Marker4855	chr1	lmxll	lm	l	m	lm	l	m	m	l	l	lm	lm	lm	lm	l	lm	l	l	m	l	lm	l	l	l	l	l	lm	m	lm	lm	lm	m	m	m	m	l	l	lm	lm	m	m	lm	m	lm	lm	m	l	lm
Marker4864	chr1	lmxll	lm	l	lm	lm	l	lm	lm	l	l	lm	lm	lm	lm	l	lm	l	lm	lm	l	lm	l	l	l	l	lm	lm	lm	lm	lm	lm	lm	lm	lm	lm	l	l	l	lm	lm	lm	lm	lm	lm	lm	lm	l	lm
Marker4868	chr1	lmxll	ml	l	l	l	ml	l	l	ml	m	l	ml	l	l	ml	l	ml	ml	l	ml	l	ml	ml	ml	ml	l	l	l	l	l	l	l	l	l	l	ml	ml	ml	l	l	l	l	l	l	ml	l	ml	ml
Marker4880	chr1	nnxnp	n	np	np	n	np	np	np	n	np	np	np	n	n	np	n	n	np	np	n	np	n	np	n	n	n	n	np	n	n	np	np	n	np	np	np	n	n	n	np	np	n	np	n	n	np	n	n
Marker4899	chr1	nnxnp	n	np	p	n	np	p	p	n	np	n	np	n	n	np	n	n	np	p	n	n	n	np	n	n	n	n	p	n	n	p	p	n	p	p	np	n	n	n	p	p	n	p	n	n	p	np	n
Marker4903	chr1	lmxll	lm	l	lm	lm	l	lm	lm	l	l	lm	lm	lm	lm	l	lm	l	l	lm	l	lm	l	l	l	l	lm	lm	lm	lm	lm	lm	lm	lm	lm	lm	l	l	l	lm	lm	lm	lm	lm	lm	lm	lm	l	lm
Marker4912	chr1	nnxnp	n	pn	pn	n	pn	pn	pn	n	pn	n	pn	n	n	pn	n	n	pn	pn	n	n	n	pn	n	n	n	n	pn	n	n	pn	pn	n	pn	pn	n	n	n	n	pn	pn	pn	pn	n	n	pn	pn	n
Marker4921	chr1	lmxll	lm	l	l	lm	l	l	lm	m	lm	m	lm	l	m	l	-	l	m	lm	l	-	l	l	lm	lm	l	l	-	l	l	-	lm	m	l	l	lm	m	lm	lm	lm	l	lm	lm	lm	m	lm	l	l
Marker4923	chr1	lmxll	lm	l	l	l	m	l	l	l	l	l	l	m	l	m	-	-	l	l	-	-	m	l	l	-	m	m	-	-	m	-	l	l	l	m	l	l	l	l	l	lm	l	l	l	l	l	lm	m
Marker4928	chr1	nnxnp	n	np	-	np	n	n	np	np	n	np	n	np	np	n	p	p	n	n	np	np	np	n	np	np	n	np	np	np	p	-	n	p	n	n	np	np	np	n	-	n	np	n	np	np	n	n	np
Marker4929	chr1	nnxnp	n	np	-	np	n	n	np	np	n	np	n	np	np	n	p	p	n	n	np	np	np	n	np	np	-	np	np	np	p	-	n	p	n	n	np	np	np	n	-	n	np	n	np	np	n	n	np
Marker4941	chr1	lmxll	lm	l	l	lm	l	l	lm	l	lm	m	lm	l	lm	l	lm	l	l	lm	l	m	-	lm	lm	lm	-	-	l	l	l	lm	lm	lm	l	l	lm	m	m	m	lm	l	lm	lm	lm	m	lm	lm	-
Marker4942	chr1	lmxll	lm	l	l	lm	l	l	lm	l	lm	m	lm	l	lm	l	lm	l	l	lm	l	m	-	lm	lm	lm	-	-	l	l	l	lm	lm	lm	l	l	lm	m	m	m	lm	l	lm	lm	lm	m	lm	lm	-
Marker4943	chr1	lmxll	lm	l	l	lm	l	l	lm	l	lm	m	lm	l	lm	l	lm	l	l	lm	l	m	-	lm	lm	lm	-	-	l	l	l	lm	lm	lm	l	l	lm	m	m	m	lm	l	lm	lm	lm	m	lm	lm	-
Marker4944	chr1	lmxll	lm	l	l	lm	l	l	lm	l	lm	m	lm	l	lm	l	lm	l	l	lm	l	m	-	lm	lm	lm	-	-	l	l	l	lm	lm	lm	l	l	lm	m	m	m	lm	l	lm	lm	lm	m	lm	lm	-
Marker4947	chr1	lmxll	lm	l	l	lm	l	l	lm	l	lm	m	lm	l	lm	l	lm	l	l	lm	l	m	-	lm	lm	m	-	-	l	l	m	lm	lm	lm	l	l	lm	m	m	m	lm	l	lm	lm	lm	m	lm	lm	-
Marker4953	chr1	nnxnp	n	np	n	np	n	n	n	np	n	np	np	np	np	n	np	np	n	n	np	np	np	n	np	np	np	np	n	np	np	n	n	np	n	n	np	np	np	np	n	n	np	n	np	np	n	n	np
Marker4961	chr1	lmxll	lm	l	l	l	lm	l	l	lm	lm	l	lm	l	l	lm	l	lm	lm	l	lm	l	lm	lm	lm	lm	l	l	l	l	l	l	l	l	l	l	lm	lm	lm	l	l	l	l	l	l	l	l	lm	l
Marker4973	chr1	lmxll	lm	l	lm	lm	l	lm	lm	l	l	lm	l	lm	lm	l	lm	l	l	lm	l	lm	l	l	l	l	lm	lm	lm	lm	lm	lm	lm	lm	lm	lm	l	l	l	lm	lm	lm	lm	lm	lm	lm	lm	l	lm
Marker4979	chr1	nnxnp	n	np	p	n	np	p	p	n	np	n	np	n	n	np	n	n	np	np	n	n	n	np	n	n	n	n	np	n	n	p	p	n	p	p	n	n	n	n	np	np	n	np	n	n	p	np	n
Marker4996	chr1	lmxll	lm	l	l	lm	l	lm	lm	lm	l	lm	lm	lm	lm	l	lm	l	l	l	l	l	l	l	l	l	lm	lm	lm	lm	lm	lm	m	lm	lm	l	l	l	l	lm	lm	lm	lm	lm	lm	lm	lm	l	lm
Marker5014	chr1	nnxnp	n	np	n	np	n	n	n	p	n	np	np	np	np	n	np	np	n	n	np	np	np	n	np	np	p	np	n	np	np	n	n	np	n	n	np	np	np	np	n	n	n	n	np	np	n	n	n
Marker5015	chr1	nnxnp	n	np	np	np	np	np	np	n	np	n	n	n	n	np	n	n	np	np	n	n	n	n	n	n	n	n	n	n	n	p	np	n	np	np	n	n	n	n	np	np	n	np	n	n	np	np	n
Marker5016	chr1	lmxll	lm	l	lm	lm	l	lm	lm	l	l	lm	lm	lm	lm	l	lm	l	l	lm	l	lm	l	l	l	l	lm	lm	m	lm	lm	l	lm	lm	lm	lm	l	l	l	lm	lm	lm	m	lm	lm	lm	lm	lm	lm
Marker5025	chr1	lmxll	lm	l	l	l	lm	l	l	lm	lm	l	lm	l	l	lm	l	m	lm	l	m	l	m	lm	m	m	lm	l	l	l	l	l	l	l	l	l	m	lm	m	l	l	l	l	l	l	lm	l	lm	l
Marker5027	chr1	hkxhk	hk	hk	hk	hk	hk	k	k	h	hk	hk	hk	hk	hk	hk	hk	k	hk	k	h	hk	h	h	h	h	hk	hk	k	hk	hk	k	k	hk	k	k	h	h	h	hk	k	k	hk	k	hk	hk	k	hk	hk
Marker5035	chr1	nnxnp	n	np	n	np	n	n	n	np	n	p	np	np	np	n	p	np	n	n	np	np	np	n	np	np	np	p	n	p	p	n	n	np	n	n	np	np	np	p	n	n	p	n	p	np	n	n	p
Marker5036	chr1	lmxll	ml	l	l	l	ml	l	l	ml	ml	l	ml	l	l	ml	l	ml	l	l	ml	l	ml	ml	ml	ml	l	l	l	l	l	-	l	l	l	l	ml	ml	ml	l	l	ml	l	l	l	l	l	ml	l
Marker5044	chr1	lmxll	lm	l	lm	lm	l	lm	lm	l	l	lm	lm	lm	lm	l	lm	l	l	lm	lm	lm	l	l	l	lm	lm	lm	lm	lm	lm	lm	lm	lm	lm	lm	l	l	l	lm	lm	lm	lm	lm	lm	lm	lm	l	lm
Marker5055	chr1	nnxnp	n	np	n	np	n	n	n	np	n	np	np	np	np	n	np	np	n	n	np	np	np	n	np	np	np	np	n	np	np	n	n	np	n	n	np	np	np	np	n	n	np	n	np	np	n	n	np
Marker5061	chr1	nnxnp	n	np	n	p	n	n	n	np	n	p	np	np	p	n	np	np	n	n	np	n	np	n	np	np	p	np	n	np	np	n	n	p	n	n	np	np	np	p	n	n	p	n	p	np	n	n	np
Marker5073	chr1	lmxll	ml	l	l	l	-	l	l	ml	ml	-	ml	l	l	l	-	m	l	l	ml	ml	l	l	ml	-	l	l	-	l	l	l	ml	l	l	l	ml	-	ml	l	l	l	l	l	l	l	l	ml	l
Marker5108	chr1	lmxll	lm	l	lm	lm	l	l	lm	l	l	lm	l	lm	lm	l	l	l	l	lm	l	lm	l	l	l	l	lm	lm	lm	lm	lm	lm	lm	lm	l	lm	l	l	l	lm	lm	lm	lm	lm	lm	l	lm	l	lm
Marker5112	chr1	lmxll	lm	l	lm	lm	lm	lm	lm	l	l	lm	lm	lm	lm	l	lm	l	l	lm	lm	lm	l	l	l	l	lm	lm	lm	lm	lm	lm	lm	lm	lm	lm	l	l	l	lm	lm	lm	lm	lm	lm	lm	lm	l	lm
Marker5113	chr1	lmxll	ml	l	l	l	ml	l	l	ml	l	l	ml	l	l	ml	l	ml	ml	l	ml	l	ml	ml	ml	ml	l	l	l	l	l	l	l	l	l	l	ml	ml	ml	l	l	l	l	l	l	ml	l	ml	l
Marker5119	chr1	lmxll	lm	l	lm	l	l	lm	lm	l	l	l	l	lm	m	l	lm	l	l	lm	l	lm	l	l	l	l	-	lm	lm	lm	lm	lm	lm	lm	lm	lm	l	l	l	lm	lm	lm	lm	lm	lm	lm	lm	l	lm
Marker5121	chr1	lmxll	lm	l	lm	l	l	lm	lm	l	l	l	l	lm	m	l	lm	l	l	lm	l	lm	l	l	l	l	-	lm	lm	lm	lm	lm	lm	lm	lm	lm	l	l	l	lm	lm	lm	lm	lm	lm	lm	lm	l	lm
Marker5137	chr1	lmxll	lm	l	l	lm	l	m	l	l	-	m	l	lm	lm	l	l	l	l	lm	lm	l	l	l	l	-	m	lm	lm	lm	l	lm	lm	lm	lm	l	l	l	l	m	lm	lm	lm	lm	lm	l	m	l	lm
Marker5141	chr1	lmxll	lm	l	lm	lm	-	lm	l	-	l	lm	l	lm	lm	l	lm	l	l	lm	l	lm	l	l	l	l	l	lm	lm	lm	lm	lm	lm	m	lm	lm	l	l	l	lm	lm	lm	lm	l	lm	lm	lm	lm	lm
Marker5161	chr1	nnxnp	n	np	np	n	np	np	np	np	np	n	np	n	n	np	n	n	np	np	n	n	n	np	n	n	n	n	np	n	n	np	np	n	np	np	n	n	n	n	np	np	n	np	n	n	np	np	n
Marker5165	chr1	lmxll	lm	l	lm	lm	l	lm	lm	l	l	lm	l	l	lm	l	l	l	l	lm	l	l	l	l	l	l	lm	lm	lm	lm	lm	lm	lm	lm	l	l	l	l	l	lm	lm	lm	lm	lm	lm	lm	lm	l	lm
Marker5177	chr1	nnxnp	n	np	np	n	p	n	np	n	np	n	np	n	n	np	n	n	np	np	n	n	n	np	np	n	n	n	np	n	n	np	np	n	np	np	n	n	n	n	np	np	n	np	n	np	np	np	n
Marker5182	chr1	lmxll	lm	l	lm	l	l	lm	lm	l	l	lm	lm	l	lm	l	lm	l	l	lm	l	m	l	l	l	l	m	lm	lm	lm	lm	lm	lm	lm	lm	l	l	l	l	lm	lm	lm	lm	lm	lm	lm	lm	l	lm
Marker5195	chr1	lmxll	lm	l	lm	lm	l	lm	lm	l	l	lm	lm	lm	lm	l	lm	l	l	lm	l	lm	l	l	l	l	m	lm	lm	lm	lm	lm	lm	lm	lm	l	l	l	l	lm	lm	lm	lm	lm	lm	lm	lm	l	lm
Marker5200	chr1	lmxll	lm	l	lm	lm	l	m	lm	l	l	lm	lm	lm	lm	l	m	lm	l	lm	l	lm	l	l	l	l	m	lm	lm	lm	lm	lm	lm	lm	l	l	l	l	l	lm	lm	lm	lm	lm	lm	lm	lm	l	lm
Marker5205	chr1	nnxnp	n	np	np	n	np	n	np	n	np	n	np	n	n	np	n	n	np	np	n	np	n	np	np	n	n	n	np	n	n	np	np	n	np	np	n	n	n	n	np	np	n	np	n	np	np	np	n
Marker5207	chr1	lmxll	lm	l	m	lm	-	lm	m	l	l	lm	l	lm	lm	lm	lm	l	lm	m	l	lm	l	l	l	lm	lm	lm	-	lm	lm	m	m	lm	lm	lm	l	l	l	lm	m	m	l	m	lm	lm	m	l	lm
Marker5254	chr1	lmxll	ml	l	l	l	ml	l	l	m	ml	l	ml	l	l	ml	l	m	m	l	m	l	m	ml	m	ml	l	l	ml	l	l	l	l	l	l	l	m	m	m	l	l	l	l	l	l	l	l	ml	l
Marker5259	chr1	lmxll	lm	l	lm	lm	l	lm	lm	l	l	lm	lm	lm	lm	lm	lm	l	l	lm	l	lm	l	l	l	l	m	lm	lm	lm	lm	lm	lm	lm	lm	lm	l	l	l	lm	lm	lm	lm	lm	lm	lm	lm	l	lm
Marker5260	chr1	nnxnp	n	np	n	np	n	n	n	np	n	np	n	np	np	n	np	np	n	n	np	np	np	n	np	np	np	np	n	np	np	n	n	np	n	n	np	np	np	np	n	n	np	n	np	np	n	n	np
Marker5281	chr1	lmxll	ml	l	l	l	ml	l	l	ml	ml	l	ml	l	l	ml	l	ml	ml	l	ml	ml	ml	ml	ml	ml	l	l	l	l	l	l	l	l	l	l	ml	ml	ml	l	l	l	l	l	l	l	ml	ml	l
Marker5284	chr1	lmxll	lm	l	lm	lm	l	lm	lm	l	l	lm	lm	lm	lm	l	lm	l	l	lm	l	lm	l	l	l	l	lm	lm	lm	lm	lm	lm	lm	lm	lm	lm	l	l	l	lm	lm	lm	lm	lm	lm	lm	lm	l	lm
Marker5297	chr1	hkxhk	hk	hk	hk	k	h	hk	hk	hk	hk	k	hk	k	k	h	k	hk	h	hk	hk	k	hk	h	hk	hk	k	k	hk	k	k	hk	hk	k	hk	hk	hk	hk	hk	k	hk	hk	k	hk	k	hk	hk	h	k
Marker5300	chr1	lmxll	lm	l	lm	lm	l	lm	lm	lm	l	lm	lm	lm	lm	l	lm	l	lm	lm	l	lm	l	l	l	l	lm	lm	lm	lm	lm	lm	lm	lm	lm	lm	l	l	l	lm	lm	lm	lm	lm	lm	lm	lm	l	lm
Marker5306	chr1	nnxnp	n	np	np	n	np	np	np	n	np	n	np	n	n	np	n	n	np	np	n	n	n	np	np	n	n	n	np	n	n	p	np	n	np	np	n	n	n	n	np	np	n	np	n	np	np	np	n
Marker5318	chr1	lmxll	lm	l	lm	l	l	lm	m	l	l	lm	l	lm	lm	l	lm	l	l	lm	l	lm	l	l	l	l	lm	lm	lm	lm	lm	lm	lm	lm	lm	l	l	l	l	lm	lm	lm	lm	lm	lm	lm	lm	l	lm
Marker5319	chr1	lmxll	lm	l	lm	lm	l	lm	lm	l	l	lm	lm	lm	lm	l	lm	l	l	lm	l	lm	l	l	l	l	lm	lm	lm	lm	lm	lm	lm	lm	lm	l	l	l	l	lm	lm	lm	lm	lm	lm	lm	lm	lm	l
Marker5335	chr1	lmxll	lm	l	lm	lm	l	lm	lm	l	l	lm	lm	lm	lm	l	lm	l	l	lm	l	lm	l	l	l	l	lm	lm	lm	lm	lm	lm	lm	lm	lm	l	l	l	l	lm	lm	lm	lm	lm	lm	lm	lm	l	lm
Marker5337	chr1	lmxll	lm	l	lm	lm	l	m	l	l	l	lm	lm	lm	-	l	lm	l	l	lm	l	lm	l	l	l	-	l	lm	lm	lm	lm	l	lm	lm	lm	l	l	l	l	l	lm	l	lm	lm	lm	lm	lm	l	lm
Marker5338	chr1	lmxll	ml	l	l	l	m	l	l	ml	ml	l	ml	l	-	ml	l	ml	ml	l	ml	l	ml	ml	ml	-	l	l	l	l	l	l	l	l	l	ml	ml	ml	ml	l	l	l	l	l	ml	l	l	ml	l
Marker5342	chr1	nnxnp	n	np	np	n	np	np	np	n	np	n	np	n	n	np	n	n	np	np	n	np	n	np	np	n	n	n	np	n	n	np	np	n	np	np	n	n	n	n	np	np	n	np	n	np	np	np	n
Marker5344	chr1	lmxll	lm	l	lm	l	l	lm	lm	l	l	lm	l	lm	m	l	lm	l	l	m	l	lm	l	l	l	l	m	lm	m	m	m	lm	lm	lm	lm	l	l	l	l	lm	lm	lm	m	lm	lm	lm	lm	l	lm
Marker5349	chr1	lmxll	lm	l	lm	lm	l	lm	lm	l	l	lm	lm	lm	lm	l	lm	l	l	lm	l	lm	l	l	l	l	lm	lm	lm	lm	lm	lm	lm	lm	lm	l	l	l	l	lm	lm	lm	lm	lm	lm	lm	lm	l	lm
Marker5362	chr1	lmxll	ml	l	l	l	ml	l	l	ml	ml	l	ml	l	l	ml	l	ml	l	l	ml	l	ml	ml	ml	ml	l	l	l	l	l	l	l	l	l	ml	ml	ml	ml	l	l	l	l	l	l	ml	l	ml	l
Marker5366	chr1	lmxll	lm	l	lm	lm	l	lm	lm	l	l	lm	lm	lm	lm	l	lm	l	l	lm	l	l	l	l	l	l	m	lm	lm	lm	lm	lm	lm	lm	lm	l	l	lm	l	m	lm	lm	lm	lm	lm	lm	lm	l	lm
Marker5379	chr1	lmxll	ml	l	l	l	ml	l	l	ml	ml	l	ml	l	l	ml	ml	ml	ml	l	ml	l	l	ml	ml	ml	l	l	l	l	l	l	l	l	l	ml	ml	ml	ml	l	l	l	l	l	l	ml	l	ml	l
Marker5380	chr1	lmxll	ml	l	l	l	ml	l	l	ml	m	l	ml	l	l	ml	l	ml	ml	l	ml	l	l	ml	ml	ml	l	l	l	l	l	-	l	l	l	ml	ml	ml	ml	l	l	l	l	l	l	ml	l	ml	l
Marker5381	chr1	nnxnp	n	np	np	n	np	n	np	n	np	n	np	n	n	np	n	n	np	np	n	n	n	np	np	n	n	n	np	n	n	np	np	n	np	np	n	n	n	n	np	np	n	np	n	np	np	np	n
Marker5387	chr1	nnxnp	n	np	p	-	n	n	p	-	np	-	n	n	n	np	-	-	-	p	n	-	-	p	np	n	-	-	p	-	n	-	-	-	-	p	-	n	n	n	-	-	n	-	n	np	p	p	n
Marker5390	chr1	nnxnp	n	np	p	np	np	n	p	n	np	n	np	n	n	np	n	n	np	p	n	np	n	np	np	n	n	n	np	n	n	np	p	n	p	np	n	n	n	n	p	p	n	p	n	np	p	np	n
Marker5397	chr1	nnxnp	n	np	n	np	n	np	n	np	n	np	n	np	np	n	np	np	n	n	np	np	np	n	n	np	np	np	n	np	np	n	n	np	n	n	np	np	np	np	n	np	np	n	np	np	n	n	np
Marker5407	chr1	lmxll	ml	l	l	-	ml	l	l	ml	ml	l	ml	l	l	ml	l	ml	-	l	ml	l	l	ml	ml	ml	l	l	l	l	l	l	l	l	l	ml	ml	ml	ml	l	l	l	l	l	l	ml	l	ml	l
Marker5422	chr1	lmxll	lm	l	lm	lm	l	lm	lm	l	l	lm	lm	lm	lm	l	lm	lm	l	lm	l	lm	lm	l	l	l	lm	lm	lm	lm	lm	lm	lm	lm	lm	l	l	l	l	lm	lm	lm	lm	lm	lm	lm	lm	l	lm
Marker5424	chr1	nnxnp	n	np	np	n	np	n	np	n	np	n	np	n	n	np	n	n	np	np	n	n	n	np	np	n	n	n	np	n	n	np	np	n	np	np	n	n	n	n	np	np	n	np	n	np	np	np	n
Marker5433	chr1	nnxnp	n	np	np	n	np	n	np	n	np	n	np	n	n	np	np	n	np	np	n	n	n	np	np	n	n	n	np	n	n	np	np	np	np	np	n	n	n	n	np	np	n	np	n	np	np	np	n
Marker5442	chr1	hkxhk	hk	hk	hk	k	h	k	hk	hk	h	k	hk	k	k	h	k	hk	h	hk	hk	k	k	h	h	hk	k	k	hk	k	k	hk	hk	k	hk	h	hk	hk	hk	k	hk	hk	k	hk	k	hk	hk	h	k
Marker5446	chr1	lmxll	lm	l	lm	lm	l	lm	lm	l	l	lm	l	lm	lm	l	lm	l	l	lm	l	lm	lm	l	l	l	lm	lm	lm	lm	lm	lm	lm	lm	lm	l	l	l	l	lm	lm	lm	lm	lm	lm	lm	lm	l	lm
Marker5447	chr1	lmxll	lm	l	lm	lm	l	lm	lm	l	l	lm	l	lm	lm	l	lm	l	l	lm	l	lm	lm	l	l	l	lm	lm	lm	lm	lm	lm	lm	lm	lm	l	l	l	l	lm	lm	lm	lm	lm	lm	lm	lm	l	lm
Marker5455	chr1	lmxll	lm	l	l	l	l	lm	lm	l	-	lm	l	lm	l	l	m	l	l	lm	l	lm	lm	l	l	l	l	lm	l	l	-	l	lm	-	m	l	l	l	l	lm	l	lm	-	lm	lm	lm	lm	-	lm
Marker5458	chr1	nnxnp	n	np	np	n	np	n	np	n	n	n	np	n	n	n	n	n	np	np	n	n	n	np	np	n	n	n	np	np	n	np	np	n	np	np	n	n	n	n	np	np	n	np	n	np	np	np	n
Marker5475	chr1	nnxnp	n	np	n	np	n	np	n	np	n	np	np	np	np	n	np	np	np	n	np	np	np	n	n	np	np	np	n	np	np	n	n	np	n	n	np	np	np	np	n	n	np	n	np	np	n	n	np
Marker5486	chr1	lmxll	lm	l	lm	lm	lm	lm	lm	l	l	lm	l	lm	lm	l	lm	l	l	lm	l	lm	lm	l	l	l	lm	lm	lm	lm	lm	lm	lm	lm	lm	l	l	l	l	lm	lm	lm	lm	lm	lm	lm	lm	l	lm
Marker5489	chr1	lmxll	ml	l	l	l	ml	l	l	ml	ml	l	ml	l	l	ml	l	ml	ml	l	ml	l	l	ml	ml	ml	l	l	l	l	l	l	l	l	l	ml	ml	ml	ml	l	l	l	l	l	l	ml	l	ml	l
Marker5494	chr1	lmxll	lm	l	lm	lm	l	lm	lm	l	l	lm	lm	lm	lm	l	l	l	l	lm	l	lm	lm	l	l	l	lm	lm	lm	lm	lm	lm	lm	lm	lm	l	l	l	l	lm	lm	lm	lm	lm	lm	lm	lm	l	lm
Marker5510	chr1	lmxll	ml	l	l	l	ml	l	l	ml	ml	ml	ml	l	l	ml	l	ml	ml	l	ml	l	l	ml	ml	ml	l	l	l	l	l	l	l	l	l	ml	ml	ml	ml	l	l	l	l	l	l	l	l	ml	l
Marker5554	chr1	lmxll	ml	l	l	l	ml	l	l	ml	ml	l	ml	l	l	ml	l	ml	ml	l	ml	l	l	ml	ml	ml	l	l	l	l	l	l	l	l	l	ml	ml	ml	ml	l	l	l	l	l	l	ml	l	ml	l
Marker5567	chr10	lmxll	lm	l	l	lm	l	l	lm	l	lm	l	lm	l	l	l	lm	l	l	l	l	l	l	l	l	lm	lm	l	l	l	l	l	lm	lm	lm	lm	l	lm	lm	lm	lm	lm	lm	lm	lm	lm	lm	lm	lm
Marker5583	chr10	nnxnp	n	np	np	n	np	np	n	n	n	np	np	np	np	np	np	np	n	n	n	np	n	n	np	np	n	np	n	np	np	n	n	np	n	n	n	n	n	n	np	n	n	np	np	np	n	np	np
Marker5594	chr10	lmxll	lm	l	l	lm	l	l	lm	l	l	l	lm	l	l	l	l	l	l	l	l	l	l	l	l	m	lm	l	l	l	l	l	lm	lm	lm	lm	l	lm	lm	lm	lm	lm	lm	lm	lm	l	lm	lm	lm
Marker5598	chr10	lmxll	lm	l	l	lm	l	l	lm	l	lm	l	lm	l	l	l	lm	l	l	l	l	l	l	l	l	lm	lm	l	l	l	l	l	lm	lm	lm	lm	l	lm	lm	lm	lm	lm	lm	lm	lm	lm	lm	lm	lm
Marker5608	chr10	nnxnp	n	np	np	n	np	np	n	n	n	np	np	np	np	np	p	np	n	n	n	n	n	n	np	np	n	np	np	np	np	n	n	p	n	n	n	n	n	n	p	n	n	np	p	np	np	p	p
Marker5609	chr10	nnxnp	n	np	np	n	np	np	n	n	n	np	np	np	np	np	p	np	n	n	n	n	n	n	np	np	n	np	np	np	np	n	n	p	n	n	n	n	n	n	p	n	n	np	p	np	np	p	p
Marker5619	chr10	lmxll	lm	l	l	lm	l	l	lm	l	lm	l	lm	l	l	l	lm	l	l	l	l	l	l	l	l	lm	lm	l	l	l	l	l	lm	lm	lm	lm	l	lm	lm	lm	lm	lm	lm	lm	lm	l	lm	lm	lm
Marker5627	chr10	lmxll	lm	l	l	-	l	l	lm	l	lm	l	lm	l	l	l	m	l	l	l	l	l	l	l	l	m	lm	l	l	l	l	l	l	lm	lm	lm	l	lm	lm	lm	lm	lm	lm	lm	lm	lm	lm	lm	lm
Marker5628	chr10	nnxnp	n	np	np	n	np	np	n	n	n	np	np	np	np	np	np	np	n	n	n	np	n	n	np	np	n	np	np	np	np	n	n	np	n	n	n	n	n	n	np	np	n	np	np	np	n	np	np
Marker5632	chr10	lmxll	lm	l	l	m	-	l	lm	l	l	l	m	l	l	l	lm	l	-	l	l	l	l	l	l	-	lm	l	l	l	l	-	lm	lm	-	lm	l	lm	lm	lm	lm	m	l	m	lm	l	lm	l	lm
Marker5634	chr10	lmxll	lm	l	l	m	l	l	lm	l	lm	l	lm	lm	-	l	lm	l	l	l	l	l	l	l	l	lm	lm	l	lm	l	l	-	lm	lm	m	lm	l	lm	lm	m	lm	lm	lm	lm	lm	l	lm	m	lm
Marker5639	chr10	nnxnp	n	np	np	n	np	np	n	n	n	np	np	np	np	np	np	np	n	n	n	n	n	n	np	np	n	np	n	np	np	n	n	np	n	n	n	n	n	n	np	n	n	np	np	np	n	np	np
Marker5658	chr10	lmxll	lm	l	l	lm	l	l	lm	l	lm	l	lm	l	l	l	lm	l	l	l	l	l	l	l	l	lm	lm	l	l	l	l	l	lm	lm	lm	lm	l	lm	lm	lm	lm	lm	lm	lm	lm	lm	lm	lm	lm
Marker5662	chr10	lmxll	lm	l	l	lm	l	l	lm	l	lm	l	lm	l	l	l	m	l	l	l	lm	l	l	l	l	lm	lm	l	l	l	l	l	lm	lm	lm	lm	l	lm	lm	l	lm	lm	lm	lm	lm	lm	lm	lm	lm
Marker5669	chr10	hkxhk	hk	hk	hk	hk	hk	hk	hk	h	hk	hk	hk	hk	hk	hk	k	hk	h	h	hk	h	h	h	hk	k	hk	hk	h	hk	hk	h	hk	k	hk	hk	h	hk	hk	hk	k	hk	hk	k	k	hk	hk	k	k
Marker5674	chr10	hkxhk	hk	hk	hk	hk	hk	hk	hk	h	hk	hk	hk	hk	hk	hk	k	hk	h	h	hk	h	hk	h	hk	hk	hk	hk	h	hk	hk	h	hk	k	hk	hk	h	hk	hk	hk	k	hk	hk	k	k	hk	hk	k	k
Marker5683	chr10	nnxnp	n	np	np	n	np	np	n	n	n	np	n	np	np	np	np	np	n	n	n	n	n	n	np	np	n	np	n	np	np	n	n	np	n	n	n	n	n	np	np	n	n	np	np	n	np	n	np
Marker5684	chr10	hkxhk	hk	hk	hk	hk	hk	hk	hk	hk	hk	hk	hk	hk	hk	hk	k	hk	h	h	hk	h	h	h	hk	k	hk	hk	h	hk	hk	h	hk	k	hk	hk	h	hk	hk	hk	k	hk	hk	k	k	hk	hk	k	k
Marker5692	chr10	lmxll	lm	l	l	lm	l	l	lm	l	lm	l	lm	l	l	l	lm	l	l	l	lm	l	l	l	l	lm	lm	l	l	l	l	l	lm	lm	lm	lm	l	lm	lm	lm	lm	lm	lm	lm	lm	lm	lm	lm	m
Marker5698	chr10	lmxll	lm	l	l	-	l	l	lm	l	-	l	m	l	l	lm	-	l	l	l	lm	l	l	l	l	-	m	l	l	l	l	l	lm	m	l	lm	l	-	lm	lm	l	lm	m	lm	lm	l	lm	l	m
Marker5699	chr10	nnxnp	n	np	np	-	n	n	n	n	-	np	n	np	n	np	-	np	n	n	n	n	n	n	np	-	n	np	n	np	p	n	n	n	n	n	n	-	n	n	p	n	n	np	np	n	np	p	n
Marker5700	chr10	lmxll	lm	l	l	-	l	l	lm	l	-	l	m	l	l	lm	-	l	l	l	lm	l	l	l	l	-	m	l	l	l	l	l	lm	m	l	lm	l	-	lm	lm	l	lm	lm	lm	lm	lm	lm	l	m
Marker5703	chr10	hkxhk	hk	hk	hk	hk	hk	hk	hk	hk	hk	hk	hk	hk	hk	hk	k	hk	h	h	hk	h	h	h	hk	k	hk	hk	hk	hk	hk	hk	hk	k	hk	hk	h	hk	hk	hk	k	hk	hk	k	k	hk	hk	k	hk
Marker5708	chr10	lmxll	lm	l	lm	lm	l	l	lm	l	lm	l	lm	l	l	l	lm	l	l	l	lm	l	l	l	l	lm	lm	l	lm	l	l	l	lm	lm	lm	lm	l	lm	lm	lm	lm	lm	lm	lm	lm	l	lm	lm	lm
Marker5710	chr10	lmxll	lm	l	l	lm	l	l	lm	l	l	l	l	l	l	l	lm	l	l	l	lm	l	l	l	l	lm	lm	l	l	l	l	l	lm	lm	lm	lm	l	lm	lm	lm	lm	lm	lm	lm	lm	lm	lm	lm	lm
Marker5712	chr10	nnxnp	n	np	np	-	n	n	n	-	-	n	np	p	p	n	n	-	n	n	n	n	n	np	np	-	n	np	-	p	n	n	n	n	n	-	n	-	n	n	np	n	n	np	np	n	n	-	np
Marker5714	chr10	nnxnp	n	np	p	n	n	p	n	np	n	np	np	np	np	np	n	np	n	n	n	n	n	n	np	np	n	np	n	p	p	n	n	np	n	p	n	n	n	n	np	n	n	p	np	np	n	np	np
Marker5725	chr10	lmxll	lm	l	l	lm	l	l	lm	l	l	l	l	l	l	l	lm	l	l	l	lm	l	l	l	l	lm	lm	l	l	l	l	l	lm	lm	lm	lm	l	lm	lm	lm	lm	lm	lm	lm	lm	lm	lm	lm	lm
Marker5726	chr10	lmxll	lm	l	l	lm	lm	l	lm	l	l	l	l	l	lm	l	lm	l	l	l	lm	l	l	l	l	m	lm	lm	l	lm	lm	l	lm	m	lm	lm	l	lm	lm	lm	m	lm	lm	m	m	lm	lm	m	m
Marker5744	chr10	lmxll	lm	l	l	lm	l	l	lm	l	l	l	l	l	l	l	lm	l	l	l	lm	l	l	l	l	lm	lm	l	l	l	l	l	lm	lm	lm	lm	l	lm	lm	lm	lm	lm	lm	lm	lm	l	lm	lm	lm
Marker5745	chr10	lmxll	lm	l	l	lm	l	l	lm	l	l	l	l	l	l	l	lm	l	l	l	lm	l	l	l	l	lm	lm	l	l	l	l	l	lm	lm	lm	lm	l	lm	lm	lm	lm	lm	lm	lm	lm	lm	lm	lm	lm
Marker5751	chr10	lmxll	lm	l	l	lm	-	l	lm	l	l	l	l	l	l	l	l	l	-	lm	lm	l	l	l	l	lm	lm	l	l	l	l	-	lm	lm	lm	lm	l	m	l	l	lm	lm	lm	lm	lm	l	lm	lm	lm
Marker5752	chr10	lmxll	lm	l	l	lm	l	l	lm	lm	l	l	l	l	l	l	lm	l	l	l	lm	l	l	l	l	lm	lm	l	l	l	l	l	lm	lm	lm	lm	l	lm	lm	lm	lm	lm	lm	lm	lm	lm	lm	lm	lm
Marker5753	chr10	lmxll	lm	l	l	lm	l	l	lm	lm	l	l	l	l	l	l	lm	l	l	l	lm	l	l	l	l	lm	lm	l	l	l	l	l	lm	lm	lm	lm	l	lm	lm	lm	lm	lm	lm	lm	lm	lm	lm	lm	lm
Marker5754	chr10	lmxll	lm	l	l	-	lm	l	lm	l	l	l	l	l	l	lm	lm	l	l	l	lm	l	l	l	l	lm	lm	l	l	lm	l	l	lm	lm	l	lm	l	lm	lm	lm	lm	lm	lm	lm	lm	l	lm	l	lm
Marker5757	chr10	lmxll	lm	l	l	lm	l	l	lm	l	l	l	l	l	l	l	lm	l	l	l	lm	l	l	lm	l	lm	lm	l	l	l	l	l	lm	lm	lm	l	l	lm	lm	lm	lm	lm	lm	lm	lm	l	lm	lm	lm
Marker5769	chr10	lmxll	lm	l	l	lm	l	l	lm	l	l	l	l	l	l	l	lm	l	l	l	lm	l	l	l	l	lm	lm	l	l	l	l	l	lm	lm	lm	l	l	lm	lm	lm	lm	lm	lm	lm	lm	lm	lm	lm	lm
Marker5782	chr10	lmxll	lm	l	l	lm	l	l	lm	l	lm	l	l	l	l	l	lm	l	l	l	lm	l	l	l	l	lm	lm	l	l	l	l	l	lm	lm	lm	l	l	lm	lm	lm	lm	lm	lm	lm	lm	lm	lm	lm	lm
Marker5794	chr10	lmxll	lm	l	l	lm	lm	l	lm	l	l	lm	l	l	l	l	lm	l	l	l	lm	l	l	l	l	lm	lm	l	l	l	l	lm	lm	lm	lm	lm	l	lm	lm	lm	lm	lm	lm	lm	lm	lm	lm	lm	lm
Marker5798	chr10	lmxll	lm	l	l	lm	l	l	lm	l	l	l	l	l	l	l	lm	l	l	l	lm	l	l	l	l	lm	lm	l	l	l	l	l	lm	lm	lm	l	l	lm	lm	lm	lm	lm	lm	lm	lm	lm	lm	lm	lm
Marker5803	chr10	lmxll	lm	l	l	lm	l	l	m	lm	l	l	l	l	l	l	lm	l	l	l	lm	l	l	l	l	lm	m	l	l	l	l	l	l	l	lm	l	l	lm	lm	lm	lm	lm	lm	lm	lm	l	lm	lm	lm
Marker5806	chr10	lmxll	lm	l	l	-	l	l	lm	l	l	l	l	l	l	l	lm	l	lm	l	lm	l	l	l	l	lm	lm	l	l	l	l	l	lm	lm	lm	lm	l	lm	lm	lm	lm	lm	lm	lm	lm	lm	lm	lm	lm
Marker5807	chr10	nnxnp	n	np	np	np	np	np	n	n	n	np	n	np	np	n	n	np	n	n	n	n	n	n	np	np	n	np	n	np	np	n	n	np	n	np	n	n	n	n	np	n	n	np	np	n	n	np	np
Marker5812	chr10	lmxll	lm	l	l	m	lm	l	lm	l	l	l	l	l	l	l	lm	l	l	l	lm	l	l	l	l	lm	l	l	l	l	l	l	lm	lm	lm	l	l	lm	lm	lm	lm	lm	lm	lm	lm	lm	lm	lm	lm
Marker5842	chr10	hkxhk	hk	hk	hk	k	hk	hk	hk	h	h	hk	h	hk	hk	h	hk	hk	h	h	hk	hk	h	h	hk	k	hk	hk	hk	hk	hk	h	hk	k	hk	hk	h	hk	hk	hk	k	hk	hk	k	k	hk	hk	k	k
Marker5846	chr10	lmxll	lm	l	l	lm	l	l	lm	l	l	l	l	l	l	l	lm	l	l	l	lm	l	l	l	l	lm	lm	l	l	l	l	l	lm	lm	lm	l	l	lm	lm	lm	lm	lm	lm	lm	lm	lm	lm	lm	lm
Marker5848	chr10	nnxnp	n	np	np	p	n	np	n	np	np	np	np	np	np	n	n	np	n	n	np	n	n	np	np	p	n	np	n	np	np	n	n	p	np	np	n	n	p	n	p	n	n	np	p	np	n	p	p
Marker5853	chr10	lmxll	lm	l	l	lm	l	l	lm	l	l	l	l	l	l	l	lm	l	l	l	lm	l	l	l	l	lm	lm	l	l	l	l	l	lm	lm	lm	l	l	lm	lm	lm	lm	lm	lm	lm	lm	lm	l	lm	lm
Marker5858	chr10	nnxnp	n	np	n	n	np	n	np	np	n	np	np	np	n	np	np	np	np	np	np	np	np	n	n	n	np	n	np	n	n	np	n	n	n	n	np	np	n	np	n	n	np	n	n	np	np	np	n
Marker5863	chr10	hkxhk	hk	hk	k	hk	hk	k	h	hk	k	k	hk	k	k	hk	hk	hk	hk	hk	h	hk	hk	hk	k	hk	hk	k	hk	k	k	h	hk	hk	hk	k	hk	h	hk	h	hk	hk	hk	k	k	hk	hk	h	hk
Marker5882	chr10	nnxnp	n	pn	n	n	pn	n	pn	pn	n	n	pn	n	n	pn	pn	pn	pn	pn	pn	pn	pn	n	n	n	pn	n	pn	n	n	pn	n	n	n	n	pn	pn	n	pn	n	n	pn	n	n	pn	pn	pn	n
Marker5893	chr10	hkxhk	hk	hk	k	hk	hk	k	h	hk	k	k	hk	k	k	hk	hk	hk	hk	hk	h	hk	hk	k	k	hk	hk	k	hk	k	k	h	hk	hk	hk	k	hk	h	hk	hk	hk	hk	h	k	k	hk	hk	h	hk
Marker5895	chr10	hkxhk	hk	hk	hk	hk	hk	k	hk	k	k	k	k	k	k	hk	hk	hk	hk	hk	h	hk	hk	k	k	hk	h	k	hk	k	k	h	hk	hk	hk	k	hk	h	hk	h	hk	hk	h	k	k	hk	hk	h	hk
Marker5896	chr10	lmxll	lm	l	lm	lm	l	l	lm	l	l	l	l	l	l	l	l	l	l	l	lm	l	l	l	l	lm	l	l	l	l	l	lm	lm	lm	lm	l	l	lm	lm	lm	lm	lm	lm	l	l	l	l	lm	lm
Marker5904	chr10	lmxll	lm	l	l	lm	l	l	lm	l	l	l	l	l	l	l	l	l	l	l	lm	l	l	l	l	lm	l	l	lm	l	l	lm	lm	lm	lm	l	l	lm	lm	lm	lm	lm	lm	l	l	lm	l	lm	lm
Marker5910	chr10	hkxhk	hk	hk	k	hk	hk	k	h	hk	k	k	hk	k	k	hk	hk	hk	hk	hk	h	hk	hk	k	k	hk	hk	k	hk	k	k	h	hk	hk	hk	k	hk	h	hk	h	hk	hk	h	k	k	hk	hk	h	hk
Marker5912	chr10	lmxll	lm	l	l	lm	l	l	lm	l	l	l	l	l	l	l	l	l	l	l	lm	l	l	l	l	lm	l	l	lm	l	l	lm	lm	lm	lm	l	l	lm	lm	lm	lm	lm	lm	l	l	lm	l	lm	lm
Marker5937	chr10	nnxnp	n	pn	n	n	pn	n	pn	pn	n	n	pn	n	n	pn	pn	pn	pn	pn	pn	pn	pn	n	n	n	pn	n	pn	n	n	pn	n	n	n	n	pn	pn	n	pn	n	n	pn	n	n	pn	pn	pn	n
Marker5951	chr10	hkxhk	hk	hk	k	hk	hk	k	h	hk	k	k	hk	k	k	hk	hk	hk	hk	hk	h	hk	hk	k	k	hk	hk	k	h	k	k	h	hk	hk	hk	k	hk	h	hk	h	hk	hk	h	k	k	hk	hk	h	hk
Marker5959	chr10	lmxll	lm	l	l	lm	l	l	lm	l	l	l	l	l	l	l	l	l	lm	l	lm	l	l	l	l	lm	l	l	lm	l	l	lm	lm	lm	lm	l	l	lm	lm	lm	lm	lm	lm	l	l	lm	l	lm	lm
Marker5960	chr10	nnxnp	n	pn	n	n	pn	n	pn	pn	n	n	pn	n	n	pn	pn	pn	pn	pn	pn	pn	pn	n	n	n	pn	n	pn	n	n	pn	n	pn	n	n	pn	pn	n	pn	n	n	pn	n	n	pn	pn	pn	n
Marker5962	chr10	hkxhk	hk	hk	k	hk	hk	k	h	hk	k	k	k	k	k	hk	hk	hk	hk	hk	h	hk	hk	k	k	hk	hk	k	h	k	k	h	hk	hk	hk	k	hk	h	hk	h	hk	hk	h	k	k	hk	hk	h	hk
Marker5969	chr10	nnxnp	n	pn	n	n	pn	n	p	pn	n	n	pn	n	n	pn	pn	pn	pn	pn	p	pn	pn	n	n	n	pn	n	pn	n	n	p	n	n	n	n	pn	pn	n	p	n	n	pn	n	n	pn	pn	p	n
Marker5995	chr10	lmxll	lm	l	l	lm	l	l	lm	l	l	l	l	l	l	l	l	l	l	l	lm	l	l	l	l	lm	l	l	lm	l	l	lm	lm	lm	lm	l	l	lm	lm	lm	lm	lm	lm	l	l	l	l	lm	lm
Marker6000	chr10	lmxll	lm	l	l	lm	l	l	lm	l	l	l	l	l	l	l	l	l	lm	l	lm	l	l	l	l	lm	lm	l	lm	l	l	lm	lm	lm	lm	l	l	lm	lm	lm	lm	lm	lm	l	l	lm	l	lm	lm
Marker6008	chr10	lmxll	lm	l	l	lm	l	l	lm	l	l	l	l	l	l	l	l	l	l	l	lm	lm	l	l	l	lm	l	l	lm	l	l	lm	lm	lm	lm	l	l	lm	lm	lm	lm	lm	lm	l	l	lm	l	lm	lm
Marker6014	chr10	lmxll	lm	l	l	lm	l	l	lm	l	l	l	l	l	l	l	l	l	l	l	lm	l	l	l	l	lm	l	l	lm	l	l	lm	lm	lm	lm	l	l	lm	lm	lm	lm	lm	lm	l	l	lm	l	lm	lm
Marker6017	chr10	lmxll	lm	l	l	lm	l	l	lm	l	l	l	l	l	l	l	l	l	l	l	lm	l	l	l	l	lm	l	l	lm	l	l	lm	lm	lm	lm	l	l	lm	lm	lm	lm	lm	lm	l	l	lm	l	lm	lm
Marker6034	chr10	hkxhk	hk	hk	k	hk	hk	k	h	h	k	k	hk	k	k	hk	hk	hk	hk	hk	h	hk	hk	k	k	hk	hk	k	h	k	k	h	hk	hk	hk	k	hk	h	hk	h	hk	hk	h	k	k	hk	hk	h	hk
Marker6036	chr10	lmxll	ml	l	l	ml	ml	l	m	ml	l	l	l	l	l	l	l	l	l	l	m	ml	l	l	l	ml	ml	l	ml	l	l	m	ml	ml	ml	l	l	m	ml	m	ml	ml	m	l	l	ml	l	m	ml
Marker6043	chr10	lmxll	lm	l	l	lm	l	l	lm	lm	l	l	l	l	l	l	l	l	l	lm	lm	l	l	l	l	lm	l	l	lm	l	l	lm	lm	lm	lm	l	l	lm	lm	lm	lm	lm	lm	l	l	lm	l	lm	lm
Marker6052	chr10	lmxll	lm	l	l	lm	l	l	lm	lm	l	l	l	l	l	l	l	l	l	lm	lm	l	l	l	l	lm	l	l	lm	l	l	lm	lm	lm	lm	l	l	lm	lm	lm	lm	lm	lm	l	l	lm	l	lm	lm
Marker6066	chr10	nnxnp	n	pn	n	n	n	n	-	-	n	pn	pn	n	n	pn	n	n	n	pn	p	n	n	n	n	n	pn	n	p	n	n	p	n	-	n	n	pn	-	n	p	n	n	p	n	n	p	p	p	n
Marker6067	chr10	lmxll	lm	l	l	l	lm	l	m	-	l	l	l	l	l	l	l	l	-	m	m	l	lm	l	l	lm	l	l	m	l	l	-	lm	lm	l	l	l	m	lm	m	lm	lm	lm	l	l	lm	l	m	l
Marker6068	chr10	nnxnp	n	pn	n	n	pn	n	pn	pn	n	n	pn	n	n	pn	pn	pn	pn	pn	pn	pn	pn	n	n	n	pn	n	pn	n	n	pn	n	pn	n	n	pn	pn	n	pn	n	n	pn	n	n	pn	pn	pn	n
Marker6069	chr10	hkxhk	hk	hk	k	hk	hk	k	h	h	k	k	hk	k	k	hk	hk	hk	hk	h	h	hk	hk	k	k	hk	hk	k	h	k	k	h	hk	hk	hk	k	hk	h	hk	h	hk	hk	h	k	k	hk	hk	h	hk
Marker6070	chr10	nnxnp	n	pn	n	n	pn	n	pn	pn	n	n	pn	n	n	pn	pn	pn	pn	pn	pn	pn	pn	n	n	n	pn	n	pn	n	n	pn	n	n	n	n	pn	pn	n	pn	n	n	pn	n	n	pn	pn	pn	n
Marker6071	chr10	lmxll	lm	l	l	lm	l	l	lm	lm	l	l	l	l	l	l	l	l	l	lm	lm	l	l	l	l	lm	l	l	lm	l	l	lm	lm	lm	lm	l	l	lm	lm	lm	lm	lm	lm	l	l	lm	l	lm	lm
Marker6093	chr10	hkxhk	hk	hk	k	hk	hk	k	h	h	k	k	hk	k	k	hk	hk	hk	hk	h	h	hk	hk	hk	k	hk	hk	k	h	k	k	h	hk	hk	hk	k	hk	h	hk	h	hk	hk	h	k	k	h	hk	h	hk
Marker6099	chr10	lmxll	lm	l	l	lm	l	l	lm	lm	l	l	l	l	l	l	lm	l	l	lm	lm	l	l	lm	l	lm	l	l	lm	l	l	lm	lm	lm	lm	l	l	lm	lm	lm	lm	lm	lm	l	l	lm	l	lm	lm
Marker6107	chr10	lmxll	lm	l	l	lm	l	l	lm	lm	l	l	l	l	l	l	lm	l	l	lm	lm	l	l	lm	l	lm	l	l	lm	l	l	m	lm	lm	lm	l	l	lm	lm	lm	lm	lm	lm	l	l	lm	l	lm	lm
Marker6113	chr10	nnxnp	n	pn	n	n	pn	n	p	pn	n	n	n	n	n	pn	pn	pn	n	pn	p	pn	pn	n	n	n	pn	n	pn	n	n	p	n	n	pn	n	pn	p	n	n	n	pn	p	n	n	pn	pn	p	n
Marker6118	chr10	nnxnp	n	pn	pn	n	pn	n	pn	pn	n	n	pn	n	n	pn	pn	pn	n	pn	pn	pn	pn	n	n	n	pn	n	p	n	pn	pn	n	n	n	n	pn	pn	n	n	n	n	pn	-	n	pn	pn	pn	n
Marker6119	chr10	nnxnp	n	pn	pn	n	pn	n	pn	pn	n	n	pn	n	n	pn	pn	pn	n	pn	pn	pn	pn	n	n	n	pn	n	p	n	pn	pn	n	n	n	n	pn	pn	n	n	n	n	pn	-	n	pn	pn	pn	n
Marker6126	chr10	lmxll	lm	l	l	lm	l	l	m	m	l	l	l	l	l	l	l	l	l	m	lm	l	l	l	l	lm	l	l	m	l	l	m	lm	lm	lm	l	l	m	lm	lm	lm	lm	m	l	l	m	l	m	lm
Marker6130	chr10	hkxhk	hk	hk	k	hk	hk	k	h	h	k	k	hk	k	k	hk	hk	hk	k	h	h	hk	hk	k	k	hk	hk	k	h	k	k	h	hk	hk	hk	k	hk	h	hk	hk	hk	hk	h	k	k	h	hk	h	hk
Marker6152	chr10	nnxnp	n	pn	n	n	pn	n	p	p	n	n	pn	n	n	pn	pn	pn	n	p	p	pn	pn	n	n	n	pn	n	p	n	n	p	n	n	n	n	pn	p	n	n	n	n	p	n	n	pn	pn	pn	n
Marker6174	chr10	nnxnp	n	pn	n	n	pn	n	p	p	n	n	pn	n	n	pn	pn	pn	n	p	p	pn	pn	n	n	n	pn	n	p	n	n	p	n	n	n	n	pn	p	n	n	n	n	p	n	n	pn	pn	p	n
Marker6179	chr10	nnxnp	n	pn	n	n	pn	n	pn	pn	n	n	pn	n	n	pn	pn	pn	n	pn	pn	pn	pn	n	n	n	pn	n	pn	n	n	pn	n	n	n	n	pn	pn	n	n	n	n	pn	n	n	pn	pn	pn	n
Marker6196	chr10	nnxnp	n	pn	n	n	pn	n	p	p	n	n	pn	n	n	pn	pn	pn	n	p	p	pn	pn	n	n	n	pn	n	pn	n	n	p	n	n	n	n	pn	p	n	n	n	n	p	n	n	pn	pn	p	n
Marker6202	chr10	lmxll	lm	l	l	lm	l	l	lm	lm	l	l	l	l	l	l	l	l	l	lm	lm	l	l	l	l	lm	l	l	lm	l	l	lm	lm	lm	lm	l	l	lm	lm	lm	lm	lm	lm	l	l	lm	l	lm	lm
Marker6210	chr10	lmxll	lm	l	l	lm	l	l	lm	lm	l	l	l	l	l	l	l	l	l	lm	lm	l	l	l	l	lm	l	l	lm	l	l	lm	lm	lm	lm	l	lm	lm	lm	lm	lm	lm	lm	l	l	lm	l	lm	lm
Marker6212	chr10	lmxll	lm	l	l	lm	l	l	lm	lm	l	l	l	l	l	l	l	l	l	lm	lm	l	l	l	l	lm	l	l	lm	l	l	lm	lm	lm	lm	l	l	lm	lm	lm	lm	lm	lm	l	l	lm	l	lm	lm
Marker6227	chr10	nnxnp	n	pn	n	n	pn	n	pn	p	n	n	pn	n	n	pn	pn	pn	n	pn	pn	pn	pn	n	n	n	pn	n	pn	n	n	pn	n	n	pn	n	pn	pn	n	n	n	n	pn	n	n	pn	pn	pn	n
Marker6236	chr10	lmxll	lm	l	l	lm	l	l	lm	lm	l	l	l	l	l	l	l	l	l	lm	lm	l	l	l	l	lm	l	l	-	l	l	l	lm	lm	lm	lm	l	lm	lm	lm	lm	lm	l	l	l	lm	l	l	lm
Marker6245	chr10	lmxll	lm	l	l	lm	l	l	lm	lm	l	l	l	l	l	l	l	lm	l	lm	lm	l	l	l	l	lm	l	l	lm	l	l	lm	lm	lm	lm	l	l	m	lm	lm	lm	lm	lm	l	l	lm	l	lm	lm
Marker6255	chr10	hkxhk	hk	hk	k	hk	hk	k	h	h	k	k	hk	k	k	hk	hk	hk	k	h	h	hk	hk	k	k	hk	hk	k	hk	k	k	h	hk	hk	hk	k	hk	h	hk	hk	hk	hk	h	k	k	hk	hk	h	hk
Marker6266	chr10	nnxnp	n	pn	n	n	pn	n	pn	pn	n	n	pn	n	n	pn	pn	pn	n	pn	pn	pn	pn	n	n	n	pn	n	pn	n	n	pn	n	n	n	n	pn	pn	n	n	n	n	pn	n	n	pn	pn	pn	n
Marker6282	chr10	lmxll	lm	l	l	lm	l	l	lm	lm	l	l	l	l	l	l	l	l	l	lm	lm	l	l	l	l	lm	l	l	lm	lm	lm	lm	lm	lm	lm	l	l	lm	lm	lm	lm	lm	lm	l	l	lm	l	lm	lm
Marker6291	chr10	lmxll	lm	l	l	lm	l	l	lm	lm	l	l	l	l	l	l	l	l	l	lm	lm	l	l	l	l	lm	l	l	lm	lm	l	lm	lm	lm	lm	l	l	lm	lm	lm	lm	lm	lm	l	l	lm	l	lm	lm
Marker6311	chr10	nnxnp	n	pn	n	n	pn	n	pn	pn	n	n	pn	n	n	pn	pn	pn	n	p	p	pn	pn	n	n	n	pn	n	pn	pn	n	p	n	n	n	n	pn	p	n	n	p	n	pn	n	n	pn	pn	p	n
Marker6326	chr10	hkxhk	hk	hk	k	hk	hk	k	h	h	hk	k	hk	k	k	hk	hk	hk	k	h	h	hk	hk	k	k	hk	hk	k	h	hk	k	h	hk	hk	hk	k	hk	h	hk	hk	h	hk	h	k	k	hk	hk	h	hk
Marker6330	chr10	nnxnp	n	pn	pn	n	pn	n	pn	pn	n	n	pn	n	n	pn	n	pn	n	pn	pn	pn	pn	n	n	n	pn	n	pn	n	pn	pn	n	pn	pn	n	pn	pn	n	pn	pn	n	pn	n	n	pn	pn	pn	n
Marker6333	chr10	lmxll	lm	l	l	m	l	l	lm	m	l	l	l	l	l	l	l	l	l	lm	lm	l	l	l	l	lm	l	l	l	lm	l	lm	lm	lm	lm	l	l	-	lm	lm	lm	lm	m	l	l	lm	l	lm	lm
Marker6335	chr10	lmxll	lm	l	l	lm	l	l	lm	lm	l	l	l	l	l	l	l	l	l	lm	lm	l	l	l	l	lm	l	l	lm	lm	l	lm	lm	lm	lm	l	l	lm	lm	lm	lm	lm	lm	l	l	lm	l	lm	lm
Marker6345	chr10	nnxnp	n	pn	-	n	pn	n	pn	pn	n	n	pn	n	n	n	n	pn	-	pn	pn	pn	pn	n	n	n	n	n	pn	n	p	n	n	n	n	-	n	p	n	n	pn	n	pn	n	n	pn	pn	pn	n
Marker6346	chr10	lmxll	lm	l	-	lm	l	l	lm	lm	l	l	l	l	l	l	l	l	-	lm	lm	l	l	l	l	lm	-	l	lm	lm	l	m	m	l	lm	-	l	lm	lm	m	lm	lm	lm	l	l	lm	l	lm	lm
Marker6355	chr10	hkxhk	hk	hk	k	hk	hk	k	h	h	k	k	hk	k	k	hk	hk	hk	hk	h	h	hk	hk	k	k	hk	hk	k	h	hk	hk	h	hk	hk	hk	k	hk	h	hk	hk	h	hk	h	k	k	hk	hk	h	hk
Marker6356	chr10	lmxll	lm	l	l	lm	l	l	-	lm	l	l	l	l	l	l	l	l	l	lm	lm	l	l	l	l	lm	l	l	-	lm	-	lm	lm	lm	m	lm	l	lm	lm	lm	lm	m	l	l	l	lm	l	lm	m
Marker6373	chr10	hkxhk	hk	hk	k	hk	hk	k	h	h	k	k	k	k	k	hk	hk	hk	k	h	h	hk	hk	hk	k	hk	hk	k	h	hk	hk	h	hk	hk	hk	k	hk	h	hk	hk	h	hk	h	k	k	hk	hk	h	hk
Marker6376	chr10	nnxnp	n	pn	n	n	pn	n	pn	pn	pn	n	n	n	n	pn	pn	pn	n	pn	pn	pn	pn	n	n	n	pn	n	pn	n	pn	pn	n	n	n	n	pn	pn	n	n	pn	n	p	n	n	pn	pn	pn	n
Marker6383	chr10	hkxhk	hk	hk	k	k	hk	k	h	h	k	k	hk	hk	k	hk	hk	hk	k	h	h	hk	hk	k	k	hk	hk	k	h	hk	hk	h	hk	hk	hk	k	hk	hk	hk	h	hk	hk	h	hk	k	hk	hk	h	hk
Marker6389	chr10	nnxnp	n	pn	n	n	pn	n	pn	pn	n	n	n	n	n	pn	pn	pn	n	pn	pn	pn	pn	n	n	pn	n	n	pn	n	pn	pn	n	n	n	n	pn	pn	n	n	pn	n	pn	n	n	pn	pn	pn	n
Marker6407	chr10	nnxnp	n	pn	n	n	-	-	p	pn	n	-	-	n	n	-	-	n	n	pn	pn	-	pn	n	n	n	-	n	pn	n	-	p	pn	n	n	n	pn	pn	n	n	pn	n	-	n	n	n	pn	pn	n
Marker6429	chr10	lmxll	lm	l	l	lm	l	l	lm	lm	l	l	l	l	l	l	l	l	l	lm	lm	l	l	l	l	lm	l	l	lm	lm	l	lm	l	lm	lm	l	l	lm	lm	lm	lm	lm	lm	l	l	lm	l	lm	lm
Marker6456	chr10	hkxhk	hk	hk	k	hk	hk	k	h	h	k	k	hk	k	k	hk	hk	hk	k	h	h	hk	hk	k	k	hk	hk	k	h	hk	hk	h	k	hk	hk	k	hk	h	hk	hk	h	hk	h	k	k	hk	hk	h	hk
Marker6462	chr10	nnxnp	n	pn	-	n	pn	n	n	-	n	-	pn	n	n	n	n	pn	n	p	p	pn	pn	n	n	n	pn	n	pn	n	n	-	n	n	n	n	p	-	n	n	p	n	pn	n	n	n	pn	pn	n
Marker6464	chr10	nnxnp	n	pn	-	n	-	n	p	-	n	n	n	pn	n	pn	-	pn	n	p	p	n	pn	n	n	-	pn	n	p	n	n	-	n	n	n	n	pn	p	-	n	p	n	p	n	n	pn	pn	p	n
Marker6466	chr10	nnxnp	n	pn	n	n	pn	n	pn	pn	n	n	n	pn	n	pn	pn	pn	n	pn	pn	pn	pn	n	n	n	pn	n	pn	n	pn	pn	n	n	n	n	pn	pn	n	n	pn	n	pn	n	n	pn	pn	pn	n
Marker6472	chr10	nnxnp	n	pn	n	n	pn	n	pn	pn	n	n	pn	pn	n	pn	pn	pn	n	pn	pn	pn	pn	n	n	n	pn	n	pn	n	pn	pn	n	n	n	n	pn	pn	n	n	pn	n	pn	n	n	pn	pn	pn	n
Marker6479	chr10	nnxnp	n	pn	n	n	-	n	pn	pn	n	n	pn	pn	n	pn	pn	pn	n	p	p	pn	pn	n	n	n	p	n	p	n	pn	p	pn	n	n	n	pn	p	n	n	p	n	p	n	n	pn	pn	p	n
Marker6480	chr10	nnxnp	n	pn	n	n	p	n	p	p	n	n	pn	pn	n	pn	pn	pn	n	p	p	pn	pn	n	n	n	p	n	p	n	pn	p	pn	pn	pn	n	pn	p	n	n	p	pn	p	n	n	pn	pn	p	n
Marker6482	chr10	hkxhk	hk	hk	k	hk	hk	k	h	h	k	k	hk	hk	k	hk	hk	hk	k	h	h	hk	hk	k	k	hk	hk	k	h	hk	hk	h	k	hk	hk	k	hk	h	hk	hk	h	hk	h	k	k	hk	hk	h	hk
Marker6494	chr10	nnxnp	n	pn	n	n	pn	n	p	p	n	n	pn	pn	n	pn	pn	pn	n	pn	p	pn	pn	n	n	n	pn	n	p	n	pn	p	n	n	n	n	pn	p	n	n	p	n	p	n	n	pn	pn	pn	n
Marker6495	chr10	nnxnp	n	pn	n	n	p	n	p	p	n	n	pn	pn	n	pn	p	p	n	p	p	pn	pn	n	n	n	pn	n	p	n	pn	-	n	n	n	n	pn	p	n	n	p	n	-	n	n	p	pn	p	n
Marker6509	chr10	nnxnp	n	pn	n	n	pn	n	pn	pn	n	n	n	pn	n	pn	pn	pn	n	pn	pn	pn	pn	n	n	n	pn	n	pn	n	pn	pn	n	n	n	n	pn	pn	n	n	pn	n	pn	n	n	pn	pn	pn	n
Marker6522	chr10	nnxnp	n	pn	n	n	pn	n	p	p	n	n	pn	pn	n	pn	pn	pn	n	p	pn	pn	pn	n	n	n	p	n	p	n	pn	p	n	n	n	n	pn	p	n	n	pn	n	pn	n	n	pn	pn	p	n
Marker6523	chr10	nnxnp	n	pn	n	n	pn	n	p	p	n	n	pn	pn	n	pn	pn	pn	n	p	pn	pn	pn	n	n	n	p	n	p	n	pn	p	n	n	n	n	pn	p	n	n	pn	n	pn	n	n	pn	pn	p	n
Marker6538	chr10	nnxnp	n	pn	n	n	pn	n	p	-	n	n	n	pn	n	pn	pn	pn	n	-	p	n	pn	n	n	n	pn	n	p	n	pn	p	n	n	n	n	pn	p	n	n	p	n	-	n	n	n	pn	p	n
Marker6539	chr10	lmxll	lm	l	l	lm	l	l	lm	lm	l	l	l	l	l	l	l	l	l	lm	lm	l	l	l	l	lm	l	l	lm	lm	l	lm	l	lm	lm	l	l	lm	lm	lm	lm	lm	lm	l	l	lm	l	lm	lm
Marker6542	chr10	nnxnp	n	pn	n	n	pn	n	p	p	n	n	pn	pn	n	pn	pn	pn	n	p	pn	pn	pn	n	n	n	pn	n	pn	n	pn	p	n	n	pn	n	pn	p	n	n	p	n	pn	n	n	pn	pn	p	n
Marker6564	chr10	nnxnp	n	pn	n	n	pn	n	pn	pn	n	n	pn	pn	n	pn	pn	pn	n	pn	pn	pn	pn	n	n	n	pn	n	pn	n	pn	pn	n	n	n	n	pn	pn	n	n	pn	n	pn	n	n	pn	pn	pn	n
Marker6567	chr10	nnxnp	n	pn	n	n	pn	n	p	pn	n	n	pn	pn	n	pn	pn	pn	n	p	p	pn	pn	n	n	n	pn	n	p	n	pn	p	n	n	n	n	pn	p	n	n	p	n	pn	n	n	pn	pn	p	n
Marker6583	chr10	lmxll	lm	l	l	lm	l	l	lm	lm	l	l	l	l	l	l	l	l	l	lm	lm	l	l	l	l	lm	l	l	lm	lm	l	lm	l	lm	lm	l	l	lm	lm	lm	lm	lm	lm	l	l	lm	l	lm	lm
Marker6587	chr10	nnxnp	n	pn	n	n	pn	n	pn	pn	n	n	pn	pn	n	pn	pn	pn	n	pn	pn	pn	pn	n	n	n	pn	n	pn	n	pn	pn	n	n	n	n	pn	pn	n	n	pn	n	pn	n	n	pn	pn	pn	n
Marker6596	chr10	hkxhk	hk	hk	k	hk	hk	k	h	h	k	k	k	hk	k	hk	hk	hk	k	h	h	hk	hk	k	k	hk	h	k	h	hk	hk	h	k	hk	k	hk	hk	h	hk	hk	h	hk	h	k	k	hk	hk	h	hk
Marker6597	chr10	hkxhk	hk	hk	hk	hk	-	k	h	h	hk	k	hk	hk	k	hk	hk	hk	k	h	h	hk	hk	k	k	hk	hk	k	h	hk	hk	h	k	hk	hk	k	hk	h	hk	k	h	hk	h	k	k	hk	hk	hk	hk
Marker6598	chr10	lmxll	lm	l	l	lm	-	l	lm	lm	lm	l	l	l	l	l	lm	l	l	lm	lm	l	l	l	l	lm	l	l	lm	lm	l	lm	l	lm	lm	l	l	lm	lm	l	lm	lm	lm	l	l	lm	l	lm	lm
Marker6601	chr10	nnxnp	n	pn	n	n	pn	n	n	p	n	n	n	pn	n	p	n	pn	n	pn	pn	-	-	n	n	n	-	n	p	n	-	-	n	n	n	-	n	-	n	-	n	n	pn	n	n	pn	n	n	n
Marker6610	chr10	nnxnp	n	pn	n	n	pn	n	p	p	n	n	n	pn	n	pn	pn	pn	n	pn	p	pn	pn	n	n	n	pn	n	p	pn	pn	p	n	n	n	n	pn	p	n	n	p	n	p	n	n	pn	pn	n	n
Marker6611	chr10	hkxhk	hk	hk	k	hk	hk	k	h	hk	k	k	hk	hk	k	hk	hk	hk	k	h	h	hk	hk	k	k	hk	hk	k	h	hk	hk	h	k	hk	hk	k	hk	h	hk	k	h	hk	h	k	k	hk	hk	hk	hk
Marker6612	chr10	nnxnp	n	pn	n	n	pn	n	p	pn	n	n	pn	pn	n	pn	pn	pn	n	p	p	pn	pn	n	n	pn	pn	n	p	n	pn	p	n	n	n	n	pn	p	n	n	p	pn	p	n	n	pn	pn	n	n
Marker6613	chr10	nnxnp	n	pn	n	n	pn	n	p	pn	n	n	pn	pn	n	pn	pn	pn	n	p	p	pn	pn	n	n	pn	pn	n	p	n	pn	p	n	n	n	n	pn	p	n	n	p	n	p	n	n	pn	pn	n	n
Marker6633	chr10	lmxll	lm	l	l	lm	lm	l	lm	lm	l	l	l	l	l	l	l	l	l	lm	lm	l	l	l	l	lm	l	l	lm	lm	l	lm	l	lm	lm	l	l	lm	lm	l	lm	lm	lm	l	l	lm	l	lm	lm
Marker6653	chr10	lmxll	lm	l	l	lm	l	l	lm	lm	l	l	l	l	l	l	l	l	l	lm	lm	l	l	l	l	lm	l	l	lm	lm	l	lm	l	lm	lm	l	l	lm	lm	l	lm	lm	lm	l	l	lm	l	lm	lm
Marker6654	chr10	nnxnp	n	pn	-	-	p	n	pn	pn	p	n	pn	-	n	pn	p	pn	-	p	pn	n	pn	-	n	n	pn	n	p	n	pn	n	n	-	n	n	n	n	n	n	n	n	n	n	n	n	pn	n	n
Marker6670	chr10	nnxnp	n	pn	n	n	pn	n	p	pn	n	n	n	pn	n	pn	n	pn	n	p	p	pn	pn	n	n	n	pn	n	p	n	pn	p	n	n	n	n	pn	p	n	n	p	n	p	n	n	pn	pn	n	n
Marker6673	chr10	nnxnp	n	pn	n	n	pn	n	p	p	n	n	pn	pn	n	pn	pn	pn	n	p	p	pn	pn	n	n	pn	pn	n	p	n	pn	p	n	n	n	n	pn	p	n	n	p	n	p	n	n	pn	pn	n	n
Marker6685	chr10	nnxnp	n	pn	n	n	pn	n	p	p	n	n	pn	pn	n	pn	pn	-	n	p	p	pn	pn	n	n	n	pn	n	p	n	-	-	n	n	n	n	pn	p	n	n	p	n	pn	n	n	p	pn	n	n
Marker6692	chr10	nnxnp	n	pn	n	-	pn	n	-	p	n	n	pn	pn	n	pn	-	pn	-	p	p	pn	pn	n	n	n	n	n	p	n	pn	p	n	-	n	n	pn	pn	n	-	p	n	p	n	n	pn	pn	n	n
Marker6694	chr10	nnxnp	n	pn	n	n	pn	n	p	p	n	n	n	pn	n	p	p	pn	n	p	n	n	pn	n	n	n	n	n	-	n	p	-	n	n	n	n	pn	p	n	n	pn	n	pn	n	n	pn	n	pn	n
Marker6696	chr10	nnxnp	n	pn	n	n	pn	n	p	p	n	n	n	pn	n	p	p	pn	n	p	n	n	pn	n	n	n	n	n	-	n	p	p	n	n	n	n	pn	p	n	n	pn	n	pn	n	n	pn	n	pn	n
Marker6700	chr10	nnxnp	n	pn	pn	n	pn	n	p	p	n	n	n	pn	n	pn	pn	pn	n	p	pn	pn	pn	pn	n	n	pn	n	pn	n	pn	p	n	n	n	n	pn	p	n	n	p	pn	p	n	n	pn	pn	n	n
Marker6704	chr10	nnxnp	n	pn	n	n	p	n	pn	n	n	n	pn	pn	n	pn	pn	pn	n	pn	pn	pn	pn	n	n	n	pn	n	pn	n	pn	pn	n	n	n	n	pn	pn	n	n	pn	n	pn	n	n	pn	pn	n	n
Marker6705	chr10	lmxll	lm	l	-	l	l	-	l	lm	-	-	l	l	-	l	l	l	-	l	l	l	l	l	-	l	l	-	l	lm	l	l	-	lm	lm	l	l	l	l	-	l	l	l	-	-	l	l	lm	l
Marker6706	chr10	nnxnp	n	pn	n	n	pn	n	pn	pn	n	n	pn	p	n	pn	pn	pn	n	pn	pn	pn	pn	n	n	n	pn	n	pn	n	pn	p	n	n	n	pn	pn	pn	n	n	pn	n	pn	n	n	pn	pn	n	n
Marker6709	chr10	nnxnp	n	pn	n	n	pn	n	p	p	n	n	n	pn	n	pn	pn	pn	n	p	p	pn	pn	n	n	n	pn	n	p	n	pn	p	n	n	n	n	pn	p	n	n	p	n	pn	n	n	pn	pn	n	n
Marker6713	chr10	lmxll	lm	l	l	lm	l	l	lm	lm	l	l	l	l	l	l	l	l	l	lm	lm	l	l	l	l	lm	l	l	lm	lm	l	lm	l	lm	lm	l	l	lm	lm	l	lm	lm	lm	l	l	lm	l	lm	lm
Marker6714	chr10	hkxhk	hk	hk	k	hk	hk	k	h	h	k	k	hk	hk	k	hk	hk	hk	k	h	h	hk	hk	k	k	hk	hk	k	h	hk	hk	h	k	hk	hk	k	hk	h	hk	k	h	hk	h	k	k	hk	hk	hk	hk
Marker6715	chr10	lmxll	lm	l	l	lm	l	l	lm	lm	l	l	l	l	l	l	l	l	l	lm	lm	l	l	l	l	lm	l	l	lm	lm	l	lm	l	lm	lm	l	l	lm	lm	l	lm	lm	lm	l	l	lm	l	lm	lm
Marker6721	chr10	lmxll	lm	l	l	lm	l	l	lm	lm	l	l	l	l	l	l	l	l	l	lm	lm	l	l	l	l	lm	l	l	lm	lm	l	lm	l	lm	lm	l	l	lm	lm	l	lm	lm	lm	l	l	lm	l	lm	lm
Marker6722	chr10	lmxll	lm	l	l	lm	l	l	lm	lm	l	l	l	l	l	l	l	l	l	lm	lm	l	l	l	l	lm	l	l	lm	lm	l	lm	l	lm	lm	l	l	lm	lm	l	lm	lm	lm	l	l	lm	l	lm	lm
Marker6723	chr10	lmxll	lm	l	l	lm	l	l	lm	lm	l	l	l	l	l	l	l	l	l	lm	lm	l	l	l	l	lm	l	l	lm	lm	l	lm	l	lm	lm	l	l	lm	lm	l	lm	lm	lm	l	l	lm	l	lm	lm
Marker6728	chr10	lmxll	lm	l	l	lm	l	l	lm	lm	l	l	l	l	l	l	l	l	l	lm	lm	l	l	l	l	lm	l	l	lm	lm	l	lm	l	lm	lm	l	l	lm	lm	l	lm	lm	lm	l	l	lm	l	lm	lm
Marker6729	chr10	lmxll	lm	l	l	lm	l	l	lm	lm	l	l	l	l	l	l	l	l	l	lm	lm	l	l	l	l	lm	l	l	lm	lm	l	lm	l	lm	lm	l	l	lm	lm	l	lm	lm	lm	l	l	lm	l	lm	lm
Marker6730	chr10	lmxll	lm	l	l	lm	l	l	lm	lm	l	l	l	l	l	l	l	l	l	lm	lm	l	l	l	l	lm	l	l	lm	lm	l	lm	l	lm	lm	l	l	lm	lm	l	lm	lm	lm	l	l	lm	l	lm	lm
Marker6735	chr10	lmxll	lm	l	l	lm	l	l	lm	lm	l	l	l	l	l	l	l	l	l	lm	lm	l	l	l	l	lm	l	l	lm	lm	l	lm	l	lm	lm	l	l	lm	lm	l	lm	lm	lm	l	l	lm	l	lm	lm
Marker6745	chr10	nnxnp	n	pn	n	n	pn	n	p	pn	n	n	n	pn	n	pn	pn	pn	n	p	p	pn	pn	n	n	n	pn	n	p	n	pn	p	n	n	n	n	pn	p	n	n	p	n	p	n	n	pn	pn	n	n
Marker6746	chr10	lmxll	lm	l	l	lm	l	l	lm	lm	l	l	l	l	l	l	l	l	l	lm	lm	l	l	l	l	lm	l	l	lm	lm	l	lm	l	lm	lm	l	l	lm	lm	l	lm	lm	lm	l	l	lm	l	lm	lm
Marker6758	chr10	lmxll	lm	l	l	lm	l	l	lm	lm	l	l	l	l	l	l	l	l	l	lm	lm	l	l	l	l	lm	l	l	lm	lm	l	lm	l	lm	lm	l	l	lm	lm	l	lm	lm	lm	l	l	lm	l	lm	lm
Marker6759	chr10	lmxll	lm	l	l	lm	lm	l	lm	lm	l	l	l	l	lm	l	l	l	l	lm	lm	l	l	l	l	lm	l	l	l	lm	l	m	l	lm	lm	l	l	lm	lm	l	lm	lm	lm	l	l	lm	l	lm	lm
Marker6764	chr10	lmxll	lm	l	l	lm	l	l	lm	lm	l	l	l	l	l	l	l	l	l	lm	lm	l	l	l	l	lm	l	l	lm	lm	l	lm	l	lm	lm	l	l	lm	lm	l	lm	lm	lm	l	l	lm	l	lm	lm
Marker6766	chr10	nnxnp	n	pn	n	n	pn	n	pn	pn	n	n	pn	pn	n	pn	pn	pn	n	pn	pn	pn	pn	n	n	n	pn	n	pn	n	pn	pn	n	n	n	n	pn	pn	n	n	pn	n	pn	n	n	pn	pn	n	n
Marker6782	chr10	lmxll	lm	l	l	lm	l	l	lm	lm	l	l	l	l	l	l	l	l	l	lm	lm	lm	l	l	l	lm	l	l	lm	lm	l	lm	l	lm	lm	l	l	lm	lm	l	lm	lm	lm	l	l	lm	l	lm	lm
Marker6786	chr10	nnxnp	n	pn	n	n	pn	n	-	n	n	n	pn	pn	n	-	p	p	n	p	-	pn	pn	n	n	n	pn	n	-	n	-	p	n	n	n	n	pn	p	-	n	p	-	p	n	n	pn	pn	n	-
Marker6787	chr10	nnxnp	n	pn	n	n	pn	n	pn	pn	n	n	n	pn	n	n	pn	n	n	pn	pn	-	pn	n	n	n	pn	n	p	n	pn	p	n	n	n	n	pn	n	n	n	pn	n	pn	n	n	pn	pn	n	n
Marker6794	chr10	lmxll	lm	l	l	lm	l	l	lm	lm	l	l	l	l	l	l	l	l	l	lm	lm	l	l	l	l	lm	l	l	lm	lm	l	lm	l	lm	lm	l	l	lm	lm	l	lm	lm	lm	l	l	lm	l	lm	m
Marker6801	chr10	lmxll	lm	l	l	lm	l	l	lm	l	l	l	l	l	l	l	l	l	l	lm	lm	l	l	l	l	lm	l	lm	lm	lm	l	lm	l	lm	lm	l	l	lm	lm	l	lm	lm	lm	l	l	lm	l	lm	lm
Marker6809	chr10	nnxnp	n	pn	n	n	pn	n	p	p	n	n	n	pn	n	pn	pn	pn	n	p	p	pn	pn	n	n	pn	pn	n	pn	n	pn	p	n	n	n	n	pn	pn	n	n	p	n	p	n	n	pn	pn	n	n
Marker6812	chr10	nnxnp	n	pn	n	n	pn	n	pn	pn	n	n	pn	pn	n	pn	pn	pn	n	pn	pn	pn	pn	n	n	n	pn	n	pn	n	pn	pn	n	n	n	n	pn	pn	n	n	pn	n	pn	n	n	pn	pn	n	n
Marker6829	chr10	lmxll	lm	l	l	lm	l	l	lm	lm	lm	l	l	l	l	l	l	l	l	lm	lm	l	l	l	l	lm	l	lm	lm	lm	l	lm	l	l	lm	l	l	lm	lm	l	lm	lm	lm	l	l	lm	l	lm	lm
Marker6840	chr10	lmxll	lm	l	l	lm	l	l	lm	lm	l	l	l	l	l	l	l	l	l	lm	lm	l	l	l	l	lm	l	lm	lm	lm	l	lm	l	l	lm	l	l	lm	lm	l	lm	lm	lm	l	l	lm	l	lm	lm
Marker6865	chr10	lmxll	lm	l	l	lm	l	l	lm	lm	l	l	l	l	l	l	l	l	l	lm	lm	l	l	l	l	lm	l	lm	lm	lm	l	lm	l	l	lm	l	l	lm	lm	l	lm	lm	lm	l	l	lm	l	lm	lm
Marker6870	chr10	nnxnp	n	pn	n	n	pn	pn	pn	p	n	n	pn	pn	n	pn	pn	pn	n	pn	pn	pn	pn	n	n	n	pn	n	pn	n	pn	pn	n	n	n	n	pn	pn	n	n	pn	n	p	n	n	pn	pn	n	n
Marker6880	chr10	nnxnp	n	np	np	p	n	n	n	n	np	np	np	n	np	n	n	n	np	n	n	np	n	np	np	p	n	p	n	p	n	n	np	np	p	np	n	n	p	np	np	p	n	np	np	np	n	p	p
Marker6882	chr10	nnxnp	n	np	np	np	n	n	n	p	np	p	np	n	np	n	n	n	np	n	n	np	n	np	np	np	n	np	n	np	np	n	np	np	np	np	n	n	np	np	n	np	n	np	np	n	n	np	np
Marker6885	chr10	nnxnp	n	pn	n	n	pn	pn	pn	pn	n	n	pn	pn	n	pn	pn	pn	n	pn	pn	n	pn	pn	n	n	pn	n	pn	pn	pn	pn	n	n	n	n	pn	pn	n	n	pn	n	pn	n	n	pn	pn	n	n
Marker6906	chr10	nnxnp	n	pn	n	n	pn	pn	p	p	n	n	pn	pn	n	pn	pn	pn	n	p	p	pn	pn	n	n	n	pn	n	p	n	pn	p	n	n	n	n	pn	pn	n	n	p	n	p	n	n	pn	pn	n	n
Marker6949	chr10	nnxnp	n	np	np	p	n	n	n	n	np	np	np	n	np	n	n	n	np	n	n	n	n	np	np	np	n	p	n	p	n	n	np	np	p	np	n	n	p	np	n	p	n	np	np	np	n	p	p
Marker6953	chr10	nnxnp	n	np	np	np	n	n	n	n	p	np	np	n	np	n	n	n	np	n	n	n	n	np	np	np	n	np	n	np	n	n	np	np	np	np	n	n	np	np	n	np	n	np	np	np	n	np	np
Marker6958	chr10	lmxll	lm	l	l	lm	l	l	lm	m	l	l	l	l	l	m	l	l	l	lm	lm	lm	l	l	l	lm	-	lm	lm	l	l	m	l	l	lm	l	l	lm	lm	l	lm	l	lm	l	l	lm	l	lm	lm
Marker6963	chr10	nnxnp	n	pn	n	n	pn	pn	pn	pn	n	n	pn	pn	n	pn	pn	pn	n	pn	pn	pn	pn	n	n	n	pn	n	pn	n	pn	pn	n	n	n	n	pn	pn	n	n	pn	n	pn	n	n	pn	pn	n	n
Marker6964	chr10	nnxnp	n	pn	n	n	pn	pn	pn	pn	n	n	pn	pn	n	pn	pn	pn	n	pn	pn	pn	pn	n	n	n	pn	n	pn	n	pn	pn	n	n	n	n	pn	pn	n	n	pn	n	pn	n	n	pn	pn	n	n
Marker6978	chr10	nnxnp	n	pn	n	pn	pn	pn	pn	pn	n	n	n	pn	n	pn	pn	pn	n	pn	pn	pn	pn	n	n	n	pn	n	pn	n	pn	pn	n	n	n	n	pn	pn	n	n	pn	n	pn	n	n	pn	pn	n	n
Marker6980	chr10	lmxll	lm	l	-	m	l	l	l	l	l	-	l	lm	-	l	l	l	l	lm	m	-	l	-	l	m	-	l	lm	-	l	m	l	l	-	l	l	l	lm	-	m	lm	lm	l	l	l	l	lm	m
Marker6993	chr10	hkxhk	hk	hk	hk	k	h	h	hk	hk	hk	hk	hk	h	hk	h	h	h	hk	hk	hk	hk	h	hk	hk	k	h	k	hk	k	h	hk	hk	hk	k	hk	h	hk	k	hk	hk	k	hk	hk	hk	hk	h	k	k
Marker6998	chr10	lmxll	lm	l	l	m	l	l	lm	lm	lm	lm	lm	l	l	l	lm	l	l	lm	lm	l	l	l	lm	m	l	m	lm	m	l	lm	lm	l	m	l	l	lm	m	lm	lm	m	lm	lm	lm	lm	l	lm	m
Marker7005	chr10	lmxll	lm	l	l	lm	m	l	lm	lm	l	l	l	l	l	l	l	-	lm	lm	lm	l	l	l	l	lm	l	l	lm	lm	lm	-	l	l	lm	l	l	lm	l	l	lm	lm	lm	l	l	lm	l	lm	lm
Marker7011	chr10	nnxnp	n	pn	n	n	pn	p	n	n	n	n	n	p	n	p	-	n	-	n	pn	pn	n	n	n	n	pn	n	pn	n	n	pn	pn	n	n	n	p	pn	n	n	pn	n	n	-	n	pn	n	n	n
Marker7012	chr10	nnxnp	n	np	np	n	n	n	n	n	n	n	n	n	np	n	-	n	-	n	n	n	n	np	np	np	n	np	n	n	n	n	n	p	np	np	n	n	n	np	n	np	n	p	np	n	n	p	p
Marker7021	chr10	lmxll	lm	l	l	lm	lm	lm	lm	m	l	l	l	l	l	l	l	l	l	lm	lm	l	l	l	l	lm	l	lm	lm	lm	l	lm	l	l	lm	l	l	lm	lm	l	lm	lm	lm	l	l	lm	l	lm	lm
Marker7028	chr10	nnxnp	n	np	np	np	n	n	n	n	n	np	n	n	n	n	n	n	np	n	n	n	n	np	np	np	n	np	n	np	n	n	np	n	np	np	n	n	p	np	np	np	n	np	np	np	n	np	np
Marker7041	chr10	lmxll	lm	l	l	m	lm	l	lm	lm	l	l	l	l	l	l	l	lm	l	lm	lm	l	l	l	l	m	l	m	lm	lm	l	lm	l	l	m	l	l	lm	m	l	lm	m	lm	l	l	lm	l	m	m
Marker7049	chr10	nnxnp	n	pn	n	pn	pn	pn	pn	pn	n	n	pn	pn	n	pn	pn	pn	n	pn	pn	pn	pn	n	n	n	pn	n	pn	n	pn	pn	n	n	n	n	pn	pn	n	n	pn	n	pn	n	n	pn	pn	n	n
Marker7061	chr10	lmxll	lm	l	l	lm	lm	l	lm	lm	l	lm	l	l	l	l	l	l	l	lm	lm	l	l	l	l	lm	l	lm	lm	lm	l	lm	l	l	lm	l	l	lm	lm	l	lm	lm	lm	l	l	lm	l	lm	lm
Marker7066	chr10	nnxnp	n	pn	n	n	n	pn	pn	pn	n	n	n	pn	n	pn	pn	pn	n	pn	pn	pn	pn	n	n	n	pn	n	-	n	pn	pn	n	n	pn	n	pn	pn	n	n	pn	n	pn	n	n	pn	pn	n	n
Marker7067	chr10	nnxnp	n	pn	n	n	n	pn	pn	pn	n	n	n	pn	n	pn	pn	pn	n	pn	pn	pn	pn	n	n	n	pn	n	-	n	pn	pn	n	n	pn	n	pn	pn	n	n	pn	n	pn	n	n	pn	pn	n	n
Marker7076	chr10	hkxhk	hk	hk	k	hk	h	hk	h	h	k	k	hk	hk	k	hk	hk	hk	k	h	h	hk	hk	k	k	hk	hk	hk	h	hk	hk	h	k	k	hk	k	hk	h	hk	k	h	hk	h	k	k	hk	hk	hk	hk
Marker7079	chr10	lmxll	lm	l	l	l	-	-	lm	-	l	-	l	-	l	-	-	l	-	lm	m	-	-	l	l	lm	-	lm	lm	lm	-	-	l	l	l	-	-	m	lm	l	lm	lm	m	l	l	lm	-	lm	lm
Marker7086	chr10	nnxnp	n	pn	n	n	n	pn	pn	pn	n	n	pn	pn	n	pn	n	pn	n	pn	pn	p	pn	n	n	n	p	n	n	n	pn	pn	n	n	n	n	n	pn	n	n	n	n	pn	n	n	pn	pn	n	n
Marker7139	chr10	nnxnp	n	pn	n	n	p	pn	p	pn	n	n	n	pn	n	pn	pn	pn	n	p	p	pn	pn	n	n	n	pn	n	p	n	pn	p	n	n	pn	n	pn	p	n	n	p	n	p	n	n	p	pn	n	pn
Marker7142	chr10	lmxll	lm	l	l	l	l	lm	l	l	l	lm	l	l	lm	l	l	l	l	lm	lm	lm	l	l	lm	l	l	lm	l	lm	lm	l	lm	lm	lm	l	l	lm	l	lm	lm	l	l	lm	lm	lm	lm	lm	l
Marker7179	chr10	nnxnp	n	pn	n	n	pn	pn	pn	pn	n	n	pn	pn	n	pn	pn	pn	n	pn	pn	pn	pn	n	n	n	pn	n	pn	n	pn	pn	n	n	n	n	pn	pn	n	n	pn	n	pn	n	n	pn	pn	n	n
Marker7190	chr10	lmxll	lm	l	lm	l	l	lm	l	l	lm	lm	lm	lm	lm	lm	lm	lm	lm	l	l	lm	lm	lm	lm	l	lm	l	l	l	lm	l	lm	lm	l	lm	lm	l	l	lm	l	l	l	lm	lm	l	lm	l	l
Marker7192	chr10	lmxll	lm	l	l	m	lm	l	lm	lm	l	l	l	l	l	l	l	l	lm	lm	lm	l	l	lm	l	lm	l	lm	lm	lm	l	l	l	l	lm	l	l	lm	lm	l	lm	lm	l	l	l	lm	l	lm	lm
Marker7201	chr10	nnxnp	n	pn	n	n	pn	pn	pn	pn	n	n	pn	pn	n	pn	pn	pn	n	pn	pn	pn	pn	n	n	n	pn	n	pn	n	pn	pn	n	n	n	n	pn	pn	n	n	pn	pn	pn	n	n	pn	pn	n	n
Marker7202	chr10	hkxhk	hk	hk	k	hk	h	hk	h	h	k	k	hk	hk	hk	hk	hk	hk	k	h	h	h	hk	k	k	hk	hk	hk	h	hk	hk	h	k	k	hk	k	hk	h	hk	hk	h	hk	hk	k	k	h	hk	hk	hk
Marker7214	chr10	nnxnp	n	pn	n	n	p	pn	p	pn	n	n	pn	p	n	pn	pn	pn	n	pn	p	pn	pn	n	n	n	pn	n	p	n	pn	p	n	n	n	n	pn	p	n	n	p	pn	p	n	n	p	pn	n	n
Marker7221	chr10	nnxnp	n	pn	n	n	p	pn	p	pn	n	n	n	pn	n	pn	pn	pn	n	p	p	pn	pn	n	n	n	pn	n	pn	n	pn	p	n	n	n	n	pn	p	n	n	p	n	p	n	n	pn	pn	n	n
Marker7228	chr10	nnxnp	n	pn	n	n	p	p	p	p	n	n	pn	p	n	p	p	p	n	p	p	p	p	n	n	n	p	n	p	n	p	pn	n	n	n	n	p	p	n	n	p	n	pn	n	n	pn	p	n	n
Marker7243	chr10	lmxll	lm	l	l	lm	lm	l	lm	lm	l	l	l	l	l	l	l	l	lm	lm	lm	lm	l	l	l	lm	l	lm	lm	lm	l	lm	l	lm	lm	l	l	lm	lm	l	lm	lm	lm	l	l	lm	l	lm	l
Marker7267	chr10	lmxll	lm	l	l	lm	lm	l	lm	lm	l	l	l	l	l	l	l	l	lm	lm	lm	l	l	l	l	lm	l	lm	m	lm	l	lm	l	l	lm	l	l	lm	lm	lm	lm	lm	lm	l	l	lm	l	lm	l
Marker7317	chr10	nnxnp	n	np	np	np	n	n	n	n	np	np	np	n	np	n	np	n	np	n	n	n	n	np	np	n	n	np	n	np	n	np	np	np	np	np	n	n	np	np	n	np	n	np	np	n	n	np	np
Marker7341	chr10	lmxll	lm	l	l	lm	lm	l	lm	lm	l	l	l	l	l	l	l	l	l	lm	lm	l	l	l	l	lm	l	lm	lm	lm	l	lm	l	l	lm	l	l	lm	lm	l	lm	lm	lm	l	l	lm	l	l	l
Marker7343	chr10	nnxnp	n	np	np	np	n	n	n	n	np	np	np	n	np	n	np	n	np	n	n	n	n	np	np	np	n	p	n	p	n	n	np	np	p	np	n	n	p	np	n	p	n	np	np	np	n	np	np
Marker7354	chr10	nnxnp	n	pn	n	n	pn	pn	pn	pn	n	n	n	pn	n	pn	n	pn	n	pn	pn	pn	pn	n	n	pn	pn	n	pn	n	pn	pn	n	n	n	n	pn	n	n	n	pn	n	pn	n	n	pn	pn	n	n
Marker7367	chr10	nnxnp	n	np	np	np	n	n	n	n	np	np	np	n	np	n	np	n	np	np	n	n	n	np	np	n	np	p	n	p	n	n	np	np	p	np	n	n	np	np	n	p	n	np	np	np	n	np	np
Marker7368	chr10	nnxnp	n	pn	n	pn	pn	pn	p	pn	n	n	pn	pn	n	pn	n	pn	n	pn	pn	pn	pn	n	n	pn	pn	n	pn	n	pn	pn	n	n	n	n	pn	pn	n	n	pn	n	pn	n	n	pn	pn	n	n
Marker7395	chr10	nnxnp	n	pn	n	n	pn	pn	pn	pn	n	n	pn	pn	n	pn	n	pn	n	pn	pn	pn	pn	n	n	pn	pn	n	pn	n	pn	pn	n	n	n	n	pn	pn	n	n	pn	n	pn	n	n	pn	pn	n	n
Marker7430	chr10	lmxll	lm	l	l	lm	lm	l	lm	lm	l	l	l	l	l	l	l	l	l	lm	lm	l	l	l	l	lm	l	lm	lm	lm	l	lm	l	l	lm	l	l	lm	lm	l	lm	lm	lm	l	l	lm	l	l	l
Marker7450	chr10	nnxnp	n	np	n	n	np	np	np	np	n	n	np	np	n	np	n	np	n	np	np	np	np	n	n	np	np	n	np	n	np	np	n	n	n	n	np	np	n	n	np	n	np	n	n	np	np	n	n
Marker7453	chr10	lmxll	lm	l	l	lm	lm	l	lm	lm	l	l	l	l	l	l	l	l	lm	lm	lm	l	l	l	l	lm	l	lm	lm	lm	l	lm	l	l	lm	l	l	lm	lm	l	lm	l	l	l	l	lm	l	l	l
Marker7454	chr10	lmxll	ml	l	l	l	l	ml	l	l	l	ml	ml	ml	ml	ml	ml	l	ml	l	l	ml	ml	ml	ml	l	ml	l	l	l	m	l	l	ml	l	ml	ml	l	l	ml	l	ml	l	ml	ml	l	ml	ml	ml
Marker7455	chr10	lmxll	lm	l	l	lm	lm	l	lm	lm	l	l	l	l	l	l	l	l	lm	lm	lm	l	l	l	l	lm	l	lm	lm	lm	l	lm	l	l	lm	l	l	lm	lm	l	lm	l	l	l	l	lm	l	l	l
Marker7480	chr10	nnxnp	n	np	np	np	np	n	n	n	np	np	np	n	np	n	np	n	np	n	n	n	n	np	np	n	n	np	n	np	n	n	np	np	np	np	n	n	np	np	n	np	n	np	np	np	n	np	np
Marker7489	chr10	nnxnp	n	np	n	n	np	np	np	np	n	n	np	np	n	np	n	np	n	np	np	np	np	n	n	np	np	n	np	n	np	np	n	n	np	n	np	np	n	n	np	n	np	n	n	np	np	n	n
Marker7534	chr10	lmxll	ml	l	l	l	l	ml	l	-	l	m	l	l	ml	l	m	ml	ml	l	l	-	l	ml	ml	l	m	l	l	l	ml	l	ml	ml	l	m	ml	l	l	ml	l	ml	ml	m	ml	l	m	-	l
Marker7554	chr10	hkxhk	hk	hk	hk	k	hk	h	hk	hk	hk	hk	hk	h	hk	h	hk	h	hk	hk	hk	h	h	hk	h	hk	h	k	hk	k	h	hk	hk	hk	k	hk	h	hk	k	hk	hk	hk	h	hk	hk	hk	h	hk	hk
Marker7619	chr10	hkxhk	hk	hk	hk	k	hk	h	hk	hk	hk	hk	hk	h	hk	h	hk	h	hk	hk	hk	h	h	hk	h	hk	h	k	hk	k	h	hk	hk	hk	k	hk	h	hk	k	hk	hk	hk	h	hk	hk	hk	h	hk	hk
Marker7634	chr10	lmxll	lm	l	l	lm	lm	l	l	lm	lm	lm	lm	lm	lm	l	l	l	lm	lm	lm	l	l	lm	l	lm	lm	l	lm	lm	lm	lm	lm	lm	lm	lm	l	lm	lm	lm	lm	lm	lm	l	l	l	l	lm	l
Marker7662	chr10	nnxnp	n	np	n	n	np	np	np	p	np	n	np	np	n	p	-	n	-	np	n	p	np	n	np	p	np	n	np	n	np	n	n	n	n	n	np	p	n	n	np	n	np	n	n	np	np	n	n
Marker7675	chr10	nnxnp	n	np	n	n	np	np	np	np	n	n	np	np	n	np	n	np	n	np	np	np	np	n	np	np	np	n	np	n	np	np	n	n	n	n	np	np	n	n	np	n	np	n	n	np	np	n	n
Marker7694	chr10	nnxnp	n	np	np	np	n	n	n	n	np	np	np	n	np	n	np	n	np	n	n	n	n	np	n	n	n	np	np	np	n	n	np	np	np	np	n	n	np	np	n	np	n	np	np	np	n	np	np
Marker7733	chr10	nnxnp	n	np	np	np	n	n	n	n	np	np	n	n	np	n	np	n	np	n	n	n	n	np	n	n	n	np	n	np	n	n	np	np	np	np	n	n	np	np	n	np	n	np	np	np	n	np	np
Marker7734	chr10	nnxnp	n	np	n	n	np	np	np	np	n	n	np	np	n	np	n	np	n	np	np	np	np	n	np	np	np	n	np	n	np	np	n	n	n	n	np	np	n	n	np	n	np	n	n	np	np	n	n
Marker7794	chr10	nnxnp	n	np	np	p	n	n	n	n	np	np	np	n	np	n	np	n	np	n	n	n	n	np	n	np	n	p	n	p	n	n	np	np	p	np	n	n	p	np	n	np	n	np	np	n	n	np	np
Marker7795	chr10	nnxnp	n	np	n	n	p	np	p	p	n	n	np	np	n	np	n	np	n	p	p	p	np	np	np	np	n	n	p	n	np	p	n	n	n	n	np	p	n	n	np	n	np	n	n	np	np	n	n
Marker7796	chr10	nnxnp	n	np	n	n	p	np	p	p	n	n	np	np	n	np	n	np	n	p	p	p	np	np	np	np	n	n	p	n	np	p	n	n	n	n	np	p	n	n	np	n	np	n	n	np	np	n	n
Marker7797	chr10	nnxnp	n	np	np	p	n	n	n	n	np	np	np	n	np	n	np	n	np	n	n	n	n	np	n	np	n	p	n	p	n	n	np	np	p	np	n	n	p	np	n	np	n	np	np	n	n	np	np
Marker7843	chr10	nnxnp	n	np	n	n	np	np	np	np	n	n	np	np	n	np	n	np	n	np	np	np	np	np	np	np	np	n	np	n	np	np	n	n	n	n	np	np	n	n	np	n	np	n	n	np	np	n	n
Marker7923	chr10	lmxll	ml	l	ml	l	l	ml	l	ml	ml	l	ml	ml	ml	ml	ml	ml	ml	ml	l	ml	ml	ml	ml	l	ml	l	l	l	ml	l	ml	ml	l	ml	ml	l	l	ml	l	ml	ml	ml	ml	l	ml	ml	ml
Marker7985	chr10	lmxll	lm	l	l	m	m	l	m	lm	l	l	l	l	l	l	l	l	l	lm	m	l	l	l	lm	m	-	lm	m	lm	l	m	l	l	m	l	l	m	lm	l	m	l	l	l	l	m	l	l	l
Marker8055	chr10	nnxnp	n	np	n	np	np	np	np	-	n	n	n	n	n	np	n	np	n	n	np	np	np	p	np	np	np	n	np	n	np	-	n	n	n	n	np	n	n	n	np	n	np	n	n	np	np	n	n
Marker8062	chr10	nnxnp	n	np	n	-	n	np	np	np	n	n	np	np	np	np	np	np	n	n	np	n	np	np	np	np	n	n	np	n	np	p	n	n	n	n	np	p	n	n	p	n	p	n	n	np	np	n	n
Marker8086	chr10	nnxnp	n	np	np	n	n	n	n	n	np	p	np	n	np	n	np	np	n	np	n	n	n	n	n	n	n	np	np	np	n	n	np	np	np	np	n	n	np	np	n	np	n	np	np	np	n	np	np
Marker8096	chr10	hkxhk	hk	hk	hk	hk	hk	h	hk	hk	hk	hk	hk	h	hk	h	hk	h	hk	k	hk	h	h	h	h	hk	h	k	hk	k	h	hk	hk	hk	k	hk	h	hk	k	hk	hk	hk	h	hk	hk	hk	h	hk	hk
Marker8104	chr10	lmxll	ml	l	m	l	l	m	-	l	-	l	ml	ml	l	l	-	m	-	l	l	l	l	l	ml	l	m	l	l	l	-	l	ml	l	-	ml	ml	l	l	ml	l	m	-	l	ml	l	l	ml	m
Marker8111	chr10	nnxnp	n	np	-	n	n	n	n	n	p	-	np	n	np	n	-	n	np	n	n	n	n	n	n	n	n	np	n	np	n	n	np	np	np	np	n	n	np	n	n	np	n	np	np	np	n	n	np
Marker8169	chr10	nnxnp	n	np	n	np	np	np	np	np	n	n	np	np	n	np	n	np	n	n	np	np	np	np	np	np	np	n	np	np	np	np	n	n	n	n	np	np	n	n	np	n	np	n	n	np	np	n	n
Marker8182	chr10	nnxnp	n	np	n	np	np	np	np	np	n	n	np	np	n	np	n	np	n	n	np	np	np	np	np	np	np	n	np	n	np	np	n	n	n	n	np	np	n	n	np	n	np	n	n	np	np	n	n
Marker8205	chr10	lmxll	lm	l	l	lm	lm	l	lm	l	l	lm	l	l	l	l	-	l	l	m	lm	l	l	l	l	lm	l	m	lm	m	l	m	l	l	m	l	l	lm	m	l	lm	l	l	l	lm	m	l	l	l
Marker8206	chr10	lmxll	lm	l	l	lm	lm	l	lm	l	l	lm	l	l	l	l	-	l	l	m	lm	l	l	l	l	lm	l	m	lm	m	l	m	l	l	m	l	l	lm	m	l	lm	l	l	l	lm	m	l	l	l
Marker8290	chr10	nnxnp	n	np	np	-	-	n	n	-	n	n	-	n	np	n	n	-	-	np	n	n	n	n	n	-	-	np	-	-	n	n	np	np	-	n	n	n	p	np	n	np	-	np	np	n	n	np	p
Marker8315	chr10	lmxll	ml	l	ml	l	l	ml	l	l	ml	ml	ml	m	ml	ml	-	ml	l	l	l	ml	l	ml	ml	l	-	l	l	l	ml	l	ml	ml	l	l	l	l	l	l	l	ml	ml	ml	ml	l	l	ml	ml
Marker8333	chr10	nnxnp	n	np	np	n	n	n	n	n	np	np	np	n	np	n	n	n	-	np	n	n	np	n	n	n	n	np	n	np	n	n	np	n	np	np	n	n	np	np	n	np	n	np	np	n	n	n	p
Marker8346	chr10	nnxnp	n	np	np	n	n	n	n	n	np	np	np	n	np	n	np	n	np	np	n	n	np	n	n	n	n	np	n	np	n	n	np	np	np	np	n	n	np	np	n	np	n	np	np	np	n	np	np
Marker8354	chr10	nnxnp	n	np	n	np	np	np	np	np	n	n	n	np	n	np	n	np	n	n	np	np	n	np	np	np	n	n	np	n	np	np	n	n	n	n	np	np	n	n	np	n	np	n	n	np	np	n	n
Marker8369	chr10	nnxnp	n	np	n	np	p	np	np	np	n	n	n	np	-	np	-	-	n	n	np	n	n	p	np	np	-	n	np	n	np	np	n	n	n	n	np	np	n	n	np	n	np	n	n	np	n	n	n
Marker8370	chr10	lmxll	ml	l	ml	l	l	ml	l	l	m	m	l	ml	-	ml	-	-	l	l	l	m	ml	l	ml	l	-	l	l	l	ml	l	ml	ml	l	m	ml	l	l	ml	l	ml	ml	ml	ml	l	m	m	ml
Marker8371	chr10	lmxll	ml	l	ml	l	l	ml	l	l	m	m	l	ml	l	ml	-	-	l	l	l	m	ml	l	ml	l	-	l	l	l	ml	l	ml	ml	l	m	ml	l	l	ml	l	ml	ml	ml	ml	l	m	m	ml
Marker8372	chr10	nnxnp	n	np	n	np	p	np	np	n	-	n	-	np	n	np	n	n	n	n	np	np	n	n	-	p	p	n	n	n	np	np	n	n	n	n	np	np	n	n	n	n	n	n	n	np	np	n	n
Marker8379	chr10	nnxnp	n	np	n	n	n	np	np	p	n	n	np	np	n	np	n	np	n	n	np	np	n	np	np	np	p	n	np	n	np	np	n	np	n	n	np	np	n	n	np	n	np	n	n	np	np	n	n
Marker8401	chr10	nnxnp	n	np	np	n	n	n	-	n	np	p	np	n	np	n	np	n	p	np	n	n	np	n	n	n	n	p	n	p	n	n	np	np	p	np	n	n	np	np	n	np	n	np	np	n	n	np	np
Marker8407	chr10	nnxnp	n	np	n	np	np	np	np	np	n	np	n	np	n	np	n	np	n	n	np	np	n	np	np	np	np	n	np	n	np	np	n	n	n	n	np	np	n	n	np	n	np	n	n	np	np	n	n
Marker8427	chr10	nnxnp	n	np	n	p	p	-	p	p	-	n	n	np	n	np	n	-	n	n	p	p	n	p	np	p	p	n	-	n	n	p	n	n	n	n	p	p	n	n	np	n	np	n	n	n	np	n	n
Marker8461	chr10	nnxnp	n	np	n	p	np	np	p	p	n	n	n	np	n	np	n	np	n	n	np	np	n	np	np	p	np	n	p	n	np	np	n	n	n	n	np	p	n	n	p	n	np	n	n	np	np	n	n
Marker8476	chr10	nnxnp	n	np	np	n	n	n	n	n	np	p	np	n	np	n	p	n	np	np	n	-	np	n	n	n	n	np	n	np	n	n	np	np	p	np	n	n	np	np	np	np	n	np	np	n	n	np	np
Marker8518	chr10	nnxnp	n	np	n	np	np	np	np	np	n	n	np	np	n	np	n	np	n	n	np	np	n	np	np	np	np	n	np	n	np	np	n	n	n	n	np	np	n	n	np	n	np	n	n	np	np	n	n
Marker8567	chr10	nnxnp	n	np	n	p	p	np	p	p	n	n	np	np	n	np	n	np	n	n	p	np	n	np	np	p	np	p	p	n	np	p	n	n	n	n	np	p	n	n	p	n	np	n	n	np	np	n	n
Marker8603	chr10	nnxnp	n	np	np	n	n	n	n	np	np	np	np	n	np	n	np	n	np	np	n	n	np	n	n	np	n	n	n	np	np	n	np	np	p	np	n	n	np	np	n	np	n	np	np	np	n	np	n
Marker8642	chr10	nnxnp	n	pn	n	pn	pn	pn	p	p	n	n	n	pn	n	pn	n	pn	n	n	p	pn	n	pn	pn	p	pn	p	p	n	pn	p	n	n	n	n	pn	p	n	n	p	n	pn	n	n	pn	pn	n	n
Marker8667	chr10	nnxnp	n	np	np	n	n	n	n	n	np	np	np	n	np	n	np	n	np	np	n	n	np	n	n	n	np	n	n	np	n	n	np	np	np	np	n	n	np	np	n	np	n	np	np	np	n	np	np
Marker8706	chr10	lmxll	lm	l	l	l	m	l	m	m	l	l	l	l	l	l	l	l	l	lm	lm	l	l	l	l	lm	-	lm	m	-	-	l	l	l	lm	l	-	lm	lm	l	lm	l	l	l	l	lm	l	l	l
Marker8762	chr10	nnxnp	n	np	n	np	np	np	np	np	n	n	np	np	n	np	n	np	n	n	np	np	n	np	np	np	np	np	np	n	np	np	n	n	n	n	np	np	n	n	np	n	np	n	n	np	np	n	n
Marker8774	chr10	hkxhk	hk	hk	hk	hk	k	h	hk	hk	hk	hk	hk	h	hk	h	hk	h	hk	k	hk	h	hk	h	hk	hk	h	hk	hk	k	h	hk	hk	hk	k	hk	h	hk	k	hk	hk	k	h	hk	hk	hk	h	hk	hk
Marker8788	chr10	nnxnp	n	pn	pn	n	n	n	n	pn	pn	pn	pn	n	pn	n	pn	n	pn	p	n	n	pn	n	n	n	n	n	n	p	n	n	pn	pn	p	pn	n	n	p	pn	n	pn	pn	pn	pn	pn	n	pn	pn
Marker8789	chr10	nnxnp	n	pn	pn	n	n	n	n	pn	pn	pn	pn	n	pn	n	pn	n	pn	p	n	n	pn	n	n	n	n	n	n	p	n	n	pn	pn	p	pn	n	n	p	pn	n	pn	pn	pn	pn	pn	n	pn	pn
Marker8790	chr10	nnxnp	n	np	np	n	n	n	n	np	np	np	np	n	np	n	np	n	np	p	n	n	np	n	n	n	n	n	n	p	n	n	np	np	p	np	n	n	p	np	n	np	n	np	np	np	n	np	np
Marker8812	chr10	nnxnp	n	np	np	n	n	n	np	n	np	n	n	n	np	n	np	n	np	np	n	n	p	n	n	n	n	n	n	np	n	n	np	p	np	np	n	n	np	np	np	np	np	np	np	n	n	np	np
Marker8813	chr10	nnxnp	n	pn	n	-	n	pn	n	n	-	-	p	p	n	p	-	-	-	n	n	n	n	p	pn	pn	pn	pn	-	n	-	-	n	n	n	n	pn	n	n	n	pn	n	-	n	n	pn	pn	n	n
Marker8814	chr10	nnxnp	n	pn	n	-	n	pn	n	n	-	-	p	p	n	p	-	-	-	n	n	n	n	p	pn	pn	pn	pn	-	n	-	-	n	n	n	n	pn	n	n	n	pn	n	-	n	n	pn	pn	n	n
Marker8821	chr10	nnxnp	n	np	np	n	n	n	np	n	np	p	n	n	np	n	n	n	np	n	np	n	np	n	n	n	n	n	n	np	np	n	np	np	np	np	n	n	np	np	n	np	np	np	np	n	n	np	n
Marker8826	chr10	nnxnp	n	pn	n	n	pn	pn	n	n	n	n	n	pn	n	p	n	p	n	n	pn	n	n	pn	pn	n	-	pn	pn	n	p	n	n	-	n	n	pn	pn	n	n	n	n	n	n	n	p	p	n	n
Marker8838	chr10	nnxnp	n	pn	n	pn	pn	pn	n	pn	n	n	pn	pn	n	pn	n	pn	n	n	pn	pn	n	pn	pn	pn	pn	pn	pn	n	pn	pn	n	n	n	n	pn	pn	n	n	pn	n	n	n	n	pn	pn	n	n
Marker8875	chr10	hkxhk	hk	hk	hk	h	h	hk	k	hk	hk	hk	h	h	hk	h	hk	h	hk	k	hk	h	hk	hk	h	hk	h	hk	hk	k	h	h	hk	hk	k	hk	h	hk	k	hk	hk	hk	hk	hk	hk	k	hk	hk	hk
Marker8885	chr10	nnxnp	n	np	np	n	n	n	np	n	np	np	np	n	np	n	np	n	np	np	n	n	np	n	n	n	n	n	n	np	n	n	np	np	np	np	n	n	np	np	n	np	np	np	np	np	n	np	np
Marker8904	chr10	lmxll	lm	l	lm	l	l	lm	l	l	lm	lm	lm	lm	lm	lm	lm	lm	lm	l	lm	lm	lm	lm	lm	l	lm	l	l	l	lm	l	lm	l	l	lm	lm	l	l	l	l	lm	l	lm	lm	l	lm	lm	lm
Marker8905	chr10	nnxnp	n	np	np	n	n	n	np	n	np	np	np	n	np	n	np	n	np	np	n	n	n	n	n	n	n	n	n	np	n	n	np	np	np	np	n	n	np	np	np	np	np	np	np	np	n	np	n
Marker8906	chr10	lmxll	lm	l	lm	l	l	lm	l	l	lm	lm	lm	lm	lm	lm	lm	lm	lm	l	lm	lm	lm	lm	lm	l	lm	l	l	l	lm	l	lm	l	l	lm	lm	l	l	lm	l	lm	l	lm	lm	l	lm	lm	lm
Marker8913	chr10	nnxnp	n	np	np	np	n	n	np	n	np	n	np	n	np	n	np	n	np	np	n	np	np	np	n	n	n	n	np	np	-	n	np	np	n	np	n	n	np	np	n	np	np	np	np	n	n	np	np
Marker8914	chr10	hkxhk	hk	hk	hk	k	hk	h	k	h	hk	h	hk	h	hk	h	hk	h	hk	k	h	hk	hk	hk	h	hk	h	h	k	k	h	hk	hk	hk	k	hk	h	hk	k	hk	hk	hk	hk	hk	hk	k	h	hk	hk
Marker8935	chr10	nnxnp	n	pn	n	pn	pn	pn	n	pn	n	n	pn	pn	n	pn	n	pn	n	n	pn	pn	n	pn	pn	pn	pn	pn	pn	n	pn	pn	pn	n	n	n	pn	pn	n	n	pn	n	n	n	n	pn	pn	n	n
Marker9012	chr10	lmxll	lm	l	lm	l	l	lm	-	l	-	lm	lm	l	-	l	-	l	m	l	l	lm	lm	l	lm	l	l	l	l	lm	lm	l	m	m	m	l	l	lm	m	m	l	l	l	-	lm	lm	lm	m	l
Marker9018	chr10	nnxnp	n	pn	n	pn	pn	pn	n	pn	n	n	pn	pn	n	pn	pn	pn	n	n	pn	pn	n	pn	pn	pn	pn	pn	pn	n	pn	pn	n	n	n	n	pn	pn	n	n	pn	n	pn	n	n	pn	pn	n	n
Marker9019	chr10	nnxnp	n	pn	n	pn	pn	pn	n	pn	n	n	pn	pn	n	pn	pn	pn	n	n	pn	pn	n	pn	pn	pn	pn	pn	pn	n	pn	pn	n	n	n	n	pn	pn	n	n	pn	n	pn	n	n	pn	pn	n	n
Marker9047	chr10	nnxnp	n	pn	n	pn	pn	pn	n	pn	n	n	pn	pn	n	pn	n	pn	n	n	pn	pn	n	pn	pn	pn	pn	pn	pn	n	pn	pn	n	n	n	n	pn	pn	n	n	pn	n	pn	n	n	pn	pn	n	n
Marker9050	chr10	nnxnp	n	np	n	-	n	n	p	n	p	-	np	n	np	n	n	n	-	p	n	n	np	n	n	-	-	n	-	p	n	n	n	np	p	np	n	n	-	-	n	np	n	np	np	n	n	np	np
Marker9068	chr10	nnxnp	n	pn	n	pn	p	p	n	p	n	n	pn	pn	n	pn	n	pn	n	n	pn	pn	n	pn	pn	pn	pn	pn	pn	n	p	pn	n	n	n	n	pn	pn	n	pn	pn	n	pn	n	n	pn	pn	n	n
Marker9136	chr10	nnxnp	n	np	np	n	-	n	p	n	np	n	np	n	np	n	np	n	np	p	n	n	np	n	n	n	n	n	n	p	n	n	np	np	p	np	n	n	p	np	n	np	n	np	np	np	n	np	np
Marker9139	chr10	nnxnp	n	pn	n	pn	pn	pn	n	pn	n	n	n	pn	n	pn	n	pn	n	n	pn	pn	n	pn	pn	pn	pn	pn	pn	n	pn	n	n	n	n	pn	pn	pn	n	n	pn	n	pn	n	n	pn	pn	n	n
Marker9201	chr10	nnxnp	n	np	np	n	n	n	np	np	np	np	np	n	np	n	np	n	np	np	n	n	np	n	n	n	n	n	n	np	n	n	np	np	np	np	n	n	np	np	n	np	n	np	np	np	n	np	np
Marker9204	chr10	nnxnp	n	np	np	n	n	n	p	n	np	np	np	n	np	n	np	n	np	p	n	n	np	n	n	n	n	n	n	p	n	n	np	np	p	np	n	n	p	np	n	np	n	np	np	np	n	np	np
Marker9210	chr10	hkxhk	hk	hk	hk	hk	hk	h	k	hk	hk	hk	hk	h	hk	h	hk	h	hk	k	hk	h	hk	h	h	hk	h	hk	hk	k	h	hk	hk	hk	k	hk	h	hk	k	hk	hk	hk	h	hk	hk	hk	h	hk	hk
Marker9213	chr10	nnxnp	n	np	np	-	-	n	p	n	np	np	np	n	np	n	-	n	np	p	n	n	np	n	n	n	n	n	n	p	n	n	np	np	p	np	n	-	p	np	n	np	n	np	np	np	n	np	np
Marker9214	chr10	nnxnp	n	np	np	-	-	n	p	n	np	np	np	n	np	n	-	n	np	p	n	n	np	n	n	n	n	n	n	p	n	n	np	np	p	np	n	-	p	np	n	np	n	np	np	n	n	np	np
Marker9233	chr10	nnxnp	n	np	np	n	n	n	p	n	np	np	np	n	np	n	np	np	np	np	n	n	np	n	n	np	n	n	n	p	np	n	np	np	p	np	n	n	p	np	np	np	n	np	np	np	n	np	np
Marker9255	chr10	nnxnp	n	pn	n	pn	pn	pn	n	pn	n	n	pn	pn	n	pn	n	pn	n	n	pn	pn	n	pn	pn	pn	pn	pn	pn	n	pn	n	n	n	n	n	pn	pn	pn	n	pn	n	pn	n	n	pn	pn	n	n
Marker9259	chr10	nnxnp	n	pn	n	pn	pn	pn	n	pn	n	n	pn	pn	n	pn	n	pn	n	n	pn	pn	n	pn	pn	pn	pn	pn	pn	n	pn	pn	n	n	n	n	pn	pn	n	n	pn	n	pn	n	n	pn	pn	n	n
Marker9271	chr10	nnxnp	n	np	np	n	n	n	p	n	np	np	np	n	np	n	np	n	np	p	n	n	np	n	n	np	n	n	n	p	n	n	np	np	p	np	n	n	p	np	n	np	n	np	np	np	n	np	np
Marker9299	chr10	nnxnp	n	pn	n	p	-	pn	n	pn	n	n	n	pn	n	p	n	pn	-	n	pn	pn	n	pn	pn	p	p	p	pn	n	p	pn	n	n	n	n	pn	pn	n	n	pn	n	pn	n	n	pn	pn	n	n
Marker9305	chr10	nnxnp	n	pn	n	pn	pn	pn	n	pn	n	n	n	pn	n	pn	n	pn	n	n	pn	pn	n	pn	pn	pn	pn	pn	pn	n	pn	pn	n	n	n	n	pn	pn	n	n	pn	n	pn	n	n	pn	pn	n	n
Marker9322	chr10	nnxnp	n	pn	n	pn	pn	pn	n	pn	n	n	pn	pn	n	pn	n	pn	n	n	pn	pn	n	pn	pn	pn	pn	pn	pn	n	pn	pn	n	n	n	n	pn	pn	n	n	pn	n	pn	n	n	pn	pn	n	n
Marker9367	chr10	nnxnp	n	pn	n	pn	pn	pn	n	pn	n	n	pn	pn	n	pn	n	pn	n	n	pn	pn	n	pn	pn	pn	pn	pn	pn	n	pn	pn	n	n	n	n	pn	pn	n	n	pn	n	pn	n	n	pn	pn	n	n
Marker9395	chr10	nnxnp	n	pn	n	pn	pn	pn	n	pn	n	n	pn	pn	n	pn	n	pn	n	n	pn	pn	n	pn	pn	pn	pn	pn	pn	n	pn	pn	n	n	n	n	pn	pn	n	n	pn	n	pn	n	n	pn	pn	n	n
Marker9397	chr10	nnxnp	n	np	np	n	np	n	p	n	np	np	np	n	np	n	np	n	np	p	n	n	np	n	n	n	n	n	n	p	n	n	np	np	p	np	n	n	p	np	n	np	n	np	np	np	n	np	np
Marker9528	chr10	nnxnp	n	pn	n	p	pn	pn	n	p	n	pn	n	pn	n	pn	n	pn	pn	n	pn	pn	n	pn	pn	p	pn	p	p	n	pn	p	n	n	n	n	pn	p	n	n	p	n	n	n	n	pn	pn	n	n
Marker9555	chr10	nnxnp	n	np	np	n	n	n	-	n	np	np	np	n	np	n	np	n	p	p	n	n	np	n	n	n	n	np	n	p	np	n	np	np	np	n	n	n	p	n	n	np	np	np	np	n	n	np	np
Marker9561	chr10	nnxnp	n	np	np	n	n	n	np	n	np	np	np	n	np	n	np	n	np	np	n	n	np	n	n	n	n	n	n	np	n	n	np	np	np	np	n	n	np	np	n	np	np	np	np	np	n	np	np
Marker9566	chr10	nnxnp	n	np	np	n	n	n	np	n	np	np	np	n	np	n	np	n	np	np	n	n	np	n	n	np	n	n	np	np	n	n	np	np	np	np	n	p	np	np	n	np	np	np	np	np	n	np	np
Marker9582	chr10	nnxnp	n	np	np	n	n	n	np	n	np	n	np	n	np	n	np	n	np	np	n	n	np	n	n	n	np	n	n	np	n	n	np	np	np	np	n	n	np	np	n	np	np	np	np	np	n	np	np
Marker9595	chr10	nnxnp	n	pn	n	n	pn	n	n	pn	n	n	pn	pn	n	n	n	pn	n	n	pn	pn	n	pn	pn	pn	p	pn	n	n	pn	pn	n	n	n	pn	pn	pn	n	n	pn	n	n	n	n	pn	pn	n	n
Marker9670	chr10	nnxnp	n	pn	pn	pn	n	n	p	n	pn	pn	pn	n	pn	n	pn	n	pn	pn	n	n	pn	n	n	n	n	n	n	p	n	n	pn	pn	p	pn	n	n	p	pn	n	pn	pn	pn	pn	pn	n	pn	pn
Marker9678	chr10	nnxnp	n	pn	pn	pn	n	n	p	n	pn	pn	pn	n	pn	pn	pn	n	pn	p	n	n	pn	n	n	n	n	n	n	p	n	n	pn	pn	p	pn	n	n	p	pn	n	pn	pn	pn	pn	pn	n	pn	pn
Marker9682	chr10	nnxnp	n	np	n	p	np	p	n	p	n	n	n	p	n	p	n	np	n	n	p	np	n	np	-	np	p	p	p	n	np	p	n	np	n	n	p	np	n	n	p	n	n	n	n	np	np	n	n
Marker9684	chr10	nnxnp	n	np	n	p	np	np	n	n	n	n	np	np	n	np	n	np	n	n	np	np	n	-	np	np	np	np	np	n	np	np	n	np	n	n	np	p	n	n	np	n	n	n	n	np	np	n	n
Marker9685	chr10	nnxnp	n	np	n	np	np	np	n	np	n	n	np	np	n	np	n	np	n	n	np	np	n	np	np	np	np	np	np	np	np	np	n	np	n	n	np	np	n	n	np	n	n	n	n	np	np	n	n
Marker9687	chr10	nnxnp	n	np	n	p	np	np	n	np	n	n	n	np	n	np	n	np	n	n	np	np	n	np	np	np	np	np	np	n	np	np	n	np	n	n	np	np	n	n	np	n	n	n	n	np	np	n	n
Marker9711	chr10	nnxnp	n	pn	pn	n	pn	n	p	n	pn	pn	pn	n	pn	n	pn	n	pn	p	n	n	pn	n	n	n	n	n	n	p	n	n	pn	n	p	pn	n	n	p	pn	pn	pn	pn	pn	pn	pn	n	pn	pn
Marker9747	chr10	nnxnp	n	pn	pn	n	n	n	pn	pn	pn	pn	pn	n	pn	n	pn	n	pn	pn	n	n	pn	n	n	n	n	n	n	pn	n	n	pn	n	pn	pn	n	n	pn	pn	n	pn	pn	pn	pn	n	n	pn	pn
Marker9852	chr10	nnxnp	n	pn	pn	n	n	n	p	n	pn	pn	pn	n	pn	n	pn	n	pn	p	n	n	pn	n	n	n	n	n	n	p	n	n	pn	n	p	pn	n	n	p	pn	n	pn	pn	pn	pn	pn	n	pn	pn
Marker9900	chr10	lmxll	lm	l	-	lm	lm	l	lm	lm	l	l	l	l	l	l	lm	-	l	lm	l	lm	l	l	-	lm	-	lm	lm	lm	l	lm	l	-	lm	-	l	lm	lm	m	lm	-	l	l	l	lm	l	l	l
Marker9926	chr10	nnxnp	n	np	n	np	np	np	n	p	n	n	n	np	n	np	n	np	n	n	np	np	n	np	np	np	np	np	np	n	np	n	n	np	n	n	np	np	n	n	np	n	n	np	n	np	np	n	n
Marker9954	chr10	nnxnp	n	np	n	p	np	np	n	np	n	n	np	np	n	n	n	n	n	n	np	n	n	np	np	n	p	np	np	n	np	n	n	np	n	n	np	n	n	n	np	n	n	n	n	np	np	n	n
Marker9978	chr10	nnxnp	n	pn	pn	n	n	n	pn	n	n	pn	pn	n	n	n	pn	n	-	pn	n	n	pn	n	n	n	pn	n	-	pn	n	pn	pn	n	p	pn	n	n	n	pn	n	pn	pn	pn	pn	pn	n	pn	pn
Marker10007	chr10	nnxnp	n	np	n	p	p	np	n	p	n	n	np	np	n	np	n	np	n	n	np	np	n	np	np	p	np	p	p	n	np	n	n	np	n	n	np	p	n	n	p	n	n	n	n	np	np	n	n
Marker10018	chr10	nnxnp	n	np	n	p	np	np	n	p	n	n	np	np	n	np	n	np	n	n	np	np	n	np	np	p	np	p	np	n	np	n	n	np	n	n	np	p	n	np	p	n	n	n	n	np	np	n	n
Marker10031	chr10	hkxhk	hk	hk	-	k	k	hk	hk	-	h	h	hk	hk	h	hk	h	hk	hk	hk	hk	hk	h	hk	hk	k	hk	hk	k	hk	k	h	h	hk	-	h	hk	k	hk	h	hk	h	h	h	h	hk	hk	hk	h
Marker10049	chr10	nnxnp	n	pn	pn	n	pn	n	pn	n	pn	pn	pn	n	pn	n	pn	n	pn	pn	n	n	pn	n	n	n	n	n	n	pn	n	pn	pn	n	pn	pn	n	n	pn	pn	n	pn	pn	pn	pn	n	n	pn	pn
Marker10058	chr10	nnxnp	n	np	n	np	np	np	n	np	n	n	np	np	n	np	n	np	n	n	np	np	n	np	np	np	np	np	np	n	np	n	n	np	n	n	np	np	n	n	np	n	n	n	n	np	np	n	n
Marker10124	chr11	lmxll	lm	l	l	l	lm	l	lm	l	l	l	l	l	l	l	l	lm	lm	lm	lm	lm	l	l	lm	l	lm	l	l	lm	l	lm	lm	lm	l	lm	l	l	lm	lm	lm	l	l	l	lm	l	l	lm	lm
Marker10125	chr11	nnxnp	n	np	n	np	np	n	n	np	n	np	n	n	np	n	np	n	np	np	n	np	n	np	n	n	np	np	n	np	np	n	n	n	n	np	np	np	np	n	n	np	np	np	n	np	n	n	n
Marker10138	chr11	lmxll	lm	l	lm	lm	l	lm	l	lm	lm	lm	lm	lm	lm	lm	lm	l	l	l	l	l	lm	lm	l	lm	l	lm	lm	l	lm	l	l	l	lm	l	lm	lm	l	l	l	lm	lm	lm	l	lm	lm	l	l
Marker10139	chr11	nnxnp	n	np	n	np	np	n	n	np	n	np	n	n	np	n	np	n	np	np	n	np	n	np	n	n	np	np	n	np	np	n	n	n	n	np	np	np	np	n	n	np	np	np	n	np	n	n	n
Marker10146	chr11	lmxll	lm	l	l	l	m	l	lm	l	lm	l	l	l	l	l	l	lm	lm	m	lm	lm	l	l	lm	l	m	l	l	m	l	lm	lm	lm	l	m	l	l	m	lm	lm	l	l	l	lm	l	l	lm	lm
Marker10147	chr11	lmxll	lm	l	l	l	m	l	lm	l	lm	l	l	l	l	l	l	lm	lm	m	lm	lm	l	l	lm	l	m	l	l	m	l	lm	lm	lm	l	m	l	l	m	lm	lm	l	l	l	lm	l	l	lm	lm
Marker10152	chr11	lmxll	lm	l	lm	lm	l	lm	l	lm	lm	lm	lm	lm	lm	lm	lm	l	l	l	l	l	lm	lm	l	lm	l	lm	lm	l	lm	l	l	l	lm	l	lm	lm	l	l	l	lm	lm	lm	l	lm	lm	l	l
Marker10153	chr11	nnxnp	n	np	n	np	np	n	n	np	n	np	n	n	np	n	np	n	np	np	n	np	n	np	n	n	np	np	n	np	np	n	n	n	n	np	np	np	np	n	n	np	np	np	n	n	n	n	n
Marker10154	chr11	nnxnp	n	np	np	n	n	np	np	n	np	n	np	np	n	np	n	np	n	n	np	n	np	n	np	np	n	n	np	n	n	np	np	np	np	n	n	n	n	np	np	n	n	n	np	np	np	np	np
Marker10160	chr11	nnxnp	n	np	n	np	np	n	n	np	n	np	n	n	np	n	np	n	np	np	n	np	n	np	n	n	np	np	n	np	np	n	n	n	n	np	np	np	np	n	n	np	np	np	n	np	n	n	n
Marker10164	chr11	nnxnp	n	np	np	n	n	np	np	n	np	n	np	np	n	np	n	np	np	n	np	n	np	n	np	np	n	np	np	n	n	np	np	np	np	n	n	n	n	np	np	n	n	n	np	np	np	np	np
Marker10168	chr11	hkxhk	hk	hk	k	hk	hk	k	hk	hk	k	hk	k	k	hk	k	hk	hk	h	h	hk	h	k	hk	hk	k	h	hk	k	h	hk	hk	hk	hk	hk	hk	hk	hk	h	hk	hk	hk	hk	hk	hk	k	k	hk	hk
Marker10169	chr11	lmxll	lm	l	l	l	lm	l	lm	l	l	l	l	l	l	l	l	lm	lm	lm	lm	lm	l	l	lm	l	lm	l	l	lm	l	lm	lm	lm	l	lm	l	l	lm	lm	lm	l	l	l	lm	l	l	lm	lm
Marker10170	chr11	nnxnp	n	np	n	np	np	n	n	np	n	np	n	n	np	n	np	n	np	np	n	np	n	np	n	n	np	np	n	np	np	n	n	n	np	np	np	np	np	n	n	np	np	np	n	n	n	n	n
Marker10171	chr11	nnxnp	n	np	np	n	n	np	np	n	np	n	np	np	n	np	n	np	n	n	np	n	np	n	np	np	n	n	np	n	n	np	np	np	np	n	n	n	n	np	np	n	n	n	np	np	np	np	np
Marker10172	chr11	nnxnp	n	np	np	n	np	np	n	n	np	n	np	np	n	np	n	np	n	n	np	n	np	n	np	np	n	n	np	n	n	np	np	np	np	n	n	n	n	np	np	n	n	n	np	np	np	np	np
Marker10174	chr11	nnxnp	n	np	n	np	np	n	n	np	n	np	n	n	np	n	np	n	np	np	n	np	n	np	n	n	np	np	n	np	np	n	n	n	n	np	np	np	np	n	n	np	np	np	n	n	n	n	n
Marker10175	chr11	nnxnp	n	np	np	n	n	np	np	n	np	n	np	np	n	np	n	np	n	n	np	n	np	n	np	np	n	n	np	n	n	np	np	np	np	n	n	n	n	np	np	n	n	n	np	np	np	np	np
Marker10187	chr11	nnxnp	n	np	np	n	n	np	np	n	np	n	np	np	n	np	n	np	n	n	np	n	np	n	np	np	n	n	np	n	n	np	np	np	np	n	n	n	n	np	np	n	n	n	np	np	np	np	np
Marker10195	chr11	nnxnp	n	pn	pn	n	n	pn	pn	n	pn	n	pn	pn	n	pn	n	pn	n	n	pn	pn	pn	n	pn	pn	n	n	pn	n	n	pn	pn	pn	pn	n	n	n	n	pn	pn	n	n	n	pn	pn	pn	pn	pn
Marker10199	chr11	nnxnp	n	pn	pn	n	n	pn	pn	pn	pn	n	pn	pn	n	pn	n	pn	n	n	pn	pn	pn	n	pn	pn	n	n	pn	n	n	pn	pn	pn	pn	n	n	n	n	pn	pn	n	n	n	pn	pn	pn	pn	pn
Marker10204	chr11	nnxnp	n	np	np	n	n	np	np	n	np	n	np	np	n	np	n	np	n	n	np	np	np	n	np	np	n	n	np	n	n	np	np	np	np	n	n	n	n	np	np	n	n	n	np	np	np	np	np
Marker10210	chr11	nnxnp	n	np	n	np	np	n	n	np	n	np	n	n	np	n	np	n	np	np	n	np	n	np	n	n	np	np	n	np	np	n	n	n	n	np	np	np	np	n	n	np	np	np	n	n	n	n	n
Marker10215	chr11	nnxnp	n	np	n	np	np	n	n	np	np	np	n	n	np	n	p	n	np	np	n	np	n	np	n	n	p	np	n	np	np	n	n	n	n	np	np	np	np	np	n	np	np	np	n	np	n	n	n
Marker10216	chr11	nnxnp	n	np	np	n	n	np	np	n	np	n	np	np	n	np	n	np	n	n	np	n	np	n	np	np	n	n	np	n	n	np	np	np	np	n	n	n	n	np	np	n	n	n	np	np	np	np	np
Marker10223	chr11	lmxll	lm	l	l	l	m	l	lm	l	l	l	l	l	l	l	l	lm	m	lm	lm	lm	l	lm	lm	l	m	l	l	lm	l	lm	lm	lm	l	lm	l	l	lm	lm	lm	l	lm	l	lm	l	l	-	lm
Marker10224	chr11	nnxnp	n	np	n	np	n	n	n	np	n	np	n	n	np	n	n	n	n	np	n	np	n	np	n	n	n	np	n	np	np	n	n	n	n	np	np	np	np	n	np	np	np	np	n	np	n	n	n
Marker10234	chr11	nnxnp	n	np	np	n	n	np	np	n	np	n	np	np	n	np	n	np	n	n	np	n	np	n	np	np	n	n	np	n	n	np	np	np	np	n	n	n	n	np	np	n	n	n	np	np	np	np	np
Marker10235	chr11	lmxll	lm	l	l	l	lm	l	lm	l	l	l	l	l	l	l	l	lm	lm	lm	lm	lm	l	l	lm	l	lm	l	l	lm	l	lm	lm	lm	l	lm	l	l	lm	lm	lm	l	lm	l	lm	l	l	lm	lm
Marker10242	chr11	nnxnp	n	np	np	n	n	np	np	n	np	n	np	np	n	np	n	np	n	n	np	n	np	n	np	np	n	n	np	n	n	np	np	np	np	n	n	n	n	np	np	n	n	n	np	np	np	np	np
Marker10272	chr11	nnxnp	n	np	np	n	n	np	np	n	np	n	np	np	n	np	n	np	n	n	np	n	np	n	np	np	n	n	np	n	n	np	np	np	np	n	n	n	n	np	np	n	n	n	np	np	np	np	np
Marker10273	chr11	nnxnp	n	np	np	n	n	np	np	n	np	n	np	np	n	np	n	np	n	n	np	n	np	n	np	np	n	n	np	n	n	np	np	np	np	n	n	n	n	np	np	n	n	n	np	np	np	np	np
Marker10332	chr11	nnxnp	n	np	np	n	n	np	np	n	np	n	np	np	n	np	n	np	n	n	np	n	np	n	np	np	np	n	np	n	n	np	np	np	np	n	n	n	n	np	np	n	n	n	np	np	np	np	np
Marker10351	chr11	nnxnp	n	pn	pn	n	n	pn	pn	n	pn	n	pn	pn	n	pn	n	p	n	n	p	n	pn	n	pn	pn	n	n	pn	n	n	p	p	pn	pn	n	n	n	n	p	p	n	n	n	p	pn	pn	p	p
Marker10363	chr11	lmxll	ml	l	ml	ml	l	ml	l	ml	ml	ml	ml	ml	ml	ml	ml	l	l	l	l	l	ml	ml	l	ml	l	ml	ml	l	ml	l	l	l	ml	l	ml	ml	l	l	l	ml	l	ml	l	ml	ml	l	l
Marker10432	chr11	nnxnp	n	np	n	np	np	n	n	np	n	np	n	np	np	n	np	n	np	np	n	np	n	np	n	n	np	np	n	np	np	n	n	n	n	np	np	np	np	n	n	np	np	np	n	n	n	n	n
Marker10478	chr11	nnxnp	n	pn	n	pn	pn	n	n	pn	n	pn	n	pn	pn	n	pn	n	pn	pn	n	pn	n	pn	n	n	pn	pn	n	pn	pn	n	n	n	n	pn	pn	pn	pn	n	n	pn	pn	pn	n	pn	pn	n	n
Marker10487	chr11	nnxnp	n	np	np	n	n	np	np	n	np	n	np	n	n	np	n	np	n	n	np	np	np	n	np	np	n	n	np	n	n	p	np	np	np	n	n	n	n	np	np	n	n	n	np	np	np	np	np
Marker10491	chr11	nnxnp	n	np	np	n	n	np	np	n	np	n	np	n	n	np	n	np	n	n	np	n	np	n	np	np	n	n	np	n	n	p	np	np	np	n	n	n	n	np	np	n	n	n	np	np	np	np	np
Marker10495	chr11	nnxnp	n	np	np	n	n	np	np	n	np	n	np	n	n	np	n	np	n	n	np	n	np	n	np	np	n	n	np	n	n	np	np	np	np	n	n	n	n	np	np	n	n	n	np	np	np	np	np
Marker10503	chr11	nnxnp	n	pn	pn	n	n	pn	pn	n	pn	n	pn	n	n	pn	n	pn	n	n	pn	n	pn	n	pn	pn	n	n	pn	n	n	pn	pn	pn	pn	n	n	n	n	pn	pn	n	n	n	pn	pn	pn	pn	pn
Marker10509	chr11	nnxnp	n	np	np	n	n	np	np	n	np	n	np	n	n	np	n	np	n	n	np	np	np	n	np	np	n	n	np	n	n	np	np	np	np	n	n	n	n	np	np	n	n	n	np	np	np	np	np
Marker10510	chr11	lmxll	lm	l	lm	lm	l	lm	l	lm	lm	lm	lm	lm	lm	lm	lm	l	l	l	l	l	lm	lm	lm	lm	l	lm	lm	l	lm	l	l	l	lm	l	lm	lm	l	l	l	lm	l	lm	l	lm	lm	l	l
Marker10511	chr11	lmxll	lm	l	lm	lm	l	lm	l	lm	lm	lm	lm	lm	lm	lm	lm	l	l	l	l	l	lm	lm	lm	lm	l	lm	lm	l	lm	l	l	l	lm	l	lm	lm	l	l	l	lm	l	lm	l	lm	lm	l	l
Marker10523	chr11	nnxnp	n	np	n	np	np	n	n	np	n	np	n	np	np	n	np	n	np	np	n	np	n	np	n	n	np	np	n	np	np	n	n	n	n	np	np	np	np	n	n	np	np	np	n	np	n	n	n
Marker10524	chr11	nnxnp	n	np	n	np	np	n	n	np	n	np	n	np	np	n	np	n	np	np	n	np	n	np	n	n	np	np	n	np	np	n	n	n	n	np	np	np	np	n	n	np	np	np	n	np	n	n	n
Marker10525	chr11	nnxnp	n	np	n	np	np	n	n	np	n	np	n	np	np	n	np	n	np	np	n	np	n	np	n	n	np	np	n	np	np	n	n	n	n	np	np	np	np	n	n	np	np	np	n	np	n	n	n
Marker10526	chr11	nnxnp	n	pn	pn	n	n	pn	pn	n	pn	n	pn	n	n	pn	n	pn	n	n	pn	n	pn	n	pn	pn	n	n	pn	n	n	pn	pn	pn	pn	n	n	n	n	pn	pn	n	n	n	pn	pn	pn	pn	pn
Marker10531	chr11	lmxll	lm	l	l	l	lm	l	lm	l	l	l	l	l	l	l	l	lm	lm	lm	lm	lm	l	l	l	l	lm	l	l	lm	l	lm	lm	lm	l	lm	l	l	lm	lm	lm	l	lm	l	lm	l	l	lm	lm
Marker10532	chr11	nnxnp	n	pn	n	pn	pn	n	n	pn	n	pn	n	pn	pn	n	pn	n	pn	pn	n	pn	n	pn	n	n	pn	pn	n	pn	pn	n	n	n	n	pn	pn	pn	pn	n	n	pn	pn	pn	n	pn	n	n	n
Marker10565	chr11	nnxnp	n	np	np	n	n	np	np	n	np	n	np	n	n	np	n	np	n	n	np	n	np	n	np	np	np	n	np	n	n	np	np	np	np	n	n	n	n	np	np	n	n	n	np	np	n	np	np
Marker10566	chr11	nnxnp	n	np	np	n	n	np	np	n	np	n	np	n	n	np	n	np	n	n	np	n	np	n	np	np	np	n	np	n	n	np	np	np	np	n	n	n	n	np	np	n	n	n	np	np	n	np	np
Marker10631	chr11	nnxnp	n	np	p	n	n	np	np	n	p	n	np	n	n	np	n	np	n	n	np	n	np	n	np	np	n	n	np	n	n	np	np	np	p	n	n	n	n	np	np	n	n	n	np	p	n	np	np
Marker10639	chr11	nnxnp	n	pn	n	pn	pn	n	n	pn	n	pn	n	pn	pn	n	pn	n	pn	pn	n	pn	n	pn	n	n	pn	pn	pn	pn	pn	n	n	n	n	pn	pn	pn	pn	n	n	pn	pn	pn	n	pn	pn	n	n
Marker10647	chr11	nnxnp	n	np	np	n	n	np	np	n	np	n	np	n	n	np	n	np	n	n	np	n	np	n	np	np	n	n	np	n	n	np	np	np	np	n	n	n	n	np	np	n	n	n	np	np	n	np	np
Marker10654	chr11	nnxnp	n	np	np	n	n	np	np	n	np	n	np	n	n	np	n	np	n	n	np	n	np	n	np	np	n	np	np	n	n	np	np	np	np	n	n	n	n	np	np	n	n	n	np	np	n	np	np
Marker10669	chr11	lmxll	lm	l	lm	lm	l	l	l	lm	lm	lm	lm	lm	lm	lm	lm	lm	l	l	l	l	lm	lm	lm	lm	l	lm	lm	l	lm	l	l	l	lm	l	lm	lm	l	l	l	lm	l	lm	l	lm	lm	l	lm
Marker10675	chr11	nnxnp	n	pn	n	pn	pn	n	n	pn	n	pn	n	pn	pn	n	pn	n	pn	pn	n	pn	n	pn	n	n	pn	pn	n	pn	pn	n	n	n	n	pn	pn	pn	pn	n	n	pn	pn	pn	n	pn	pn	n	n
Marker10677	chr11	nnxnp	n	np	np	n	n	np	np	n	np	n	np	n	n	np	n	np	n	n	np	n	np	n	np	np	n	n	np	n	n	np	np	np	np	n	n	n	n	np	np	n	n	n	np	np	n	np	np
Marker10689	chr11	hkxhk	hk	hk	h	h	hk	k	k	h	hk	h	hk	h	h	hk	h	hk	hk	hk	k	hk	hk	hk	hk	hk	hk	h	hk	hk	h	k	k	k	hk	hk	h	h	hk	k	k	h	hk	h	k	hk	h	k	hk
Marker10691	chr11	hkxhk	hk	hk	h	h	hk	k	k	h	hk	h	hk	h	h	hk	h	hk	hk	hk	k	hk	hk	hk	hk	hk	hk	h	hk	hk	h	k	k	k	hk	hk	h	h	hk	k	k	h	hk	h	k	hk	h	k	hk
Marker10717	chr11	lmxll	lm	l	l	l	lm	lm	lm	l	l	l	l	l	l	l	l	l	m	lm	lm	lm	l	l	l	l	lm	l	l	lm	l	lm	lm	lm	l	lm	l	l	l	lm	lm	l	lm	l	lm	lm	l	lm	l
Marker10781	chr11	nnxnp	n	pn	pn	pn	pn	n	n	pn	n	pn	n	pn	pn	n	pn	n	pn	pn	n	pn	n	pn	n	n	pn	pn	n	pn	pn	n	n	n	n	pn	pn	pn	pn	n	n	pn	pn	pn	n	pn	pn	pn	n
Marker10782	chr11	nnxnp	n	pn	pn	pn	pn	n	n	pn	n	pn	n	pn	pn	n	pn	n	pn	pn	n	pn	n	pn	n	n	pn	pn	n	pn	pn	n	n	n	n	pn	pn	pn	pn	n	n	pn	pn	pn	n	pn	pn	pn	n
Marker10805	chr11	lmxll	lm	l	l	l	lm	lm	lm	lm	l	l	l	l	l	l	l	l	lm	lm	lm	lm	l	l	l	l	lm	l	l	lm	l	lm	lm	lm	l	lm	l	l	l	lm	lm	l	lm	lm	lm	lm	l	lm	l
Marker10806	chr11	lmxll	lm	l	l	l	lm	lm	lm	lm	l	l	l	l	l	l	l	l	lm	lm	lm	lm	l	l	l	l	lm	l	l	lm	l	lm	lm	lm	l	lm	l	l	l	lm	lm	l	lm	lm	lm	lm	l	lm	l
Marker10807	chr11	lmxll	lm	l	lm	lm	l	l	l	lm	lm	lm	lm	lm	lm	lm	lm	lm	l	l	l	l	lm	lm	lm	lm	l	lm	lm	l	lm	l	l	l	lm	l	lm	lm	lm	l	l	lm	l	lm	l	l	lm	l	lm
Marker10809	chr11	lmxll	lm	l	l	l	lm	lm	lm	lm	l	l	l	l	l	l	l	l	lm	lm	lm	lm	l	l	l	l	lm	l	l	lm	l	lm	lm	lm	l	lm	l	l	l	lm	lm	l	lm	lm	lm	lm	l	lm	l
Marker10839	chr11	lmxll	lm	l	l	l	lm	lm	lm	l	l	l	l	l	l	l	l	l	lm	lm	lm	lm	l	l	l	l	lm	l	l	lm	l	lm	lm	lm	l	lm	l	l	l	lm	lm	l	lm	l	lm	lm	l	lm	l
Marker10840	chr11	lmxll	lm	l	lm	lm	l	l	l	lm	lm	lm	lm	lm	lm	lm	lm	lm	l	l	l	l	lm	lm	lm	lm	l	lm	lm	l	lm	l	l	l	lm	l	lm	lm	lm	l	l	lm	l	lm	l	l	lm	l	lm
Marker10841	chr11	hkxhk	hk	hk	h	h	hk	k	k	h	hk	hk	hk	h	h	hk	h	hk	hk	hk	k	hk	hk	h	hk	hk	hk	h	hk	hk	h	k	k	k	hk	hk	h	h	h	k	k	h	hk	h	k	hk	h	k	hk
Marker10842	chr11	nnxnp	n	pn	pn	pn	pn	n	n	pn	n	n	n	pn	pn	n	pn	n	pn	pn	n	pn	n	pn	n	n	pn	pn	n	pn	pn	n	n	n	n	pn	pn	pn	pn	n	n	pn	pn	pn	n	pn	pn	n	n
Marker10843	chr11	nnxnp	n	np	n	n	n	np	np	n	np	np	np	n	n	np	n	np	n	n	np	n	np	n	np	np	n	n	np	n	n	np	np	np	np	n	n	n	n	np	np	n	n	n	np	np	n	np	np
Marker10847	chr11	nnxnp	n	np	n	n	n	np	np	n	np	np	np	n	n	np	n	np	n	n	np	n	np	n	np	np	n	n	np	n	n	np	np	np	np	n	n	n	n	np	np	n	n	n	np	np	n	np	np
Marker10859	chr11	nnxnp	n	np	n	n	n	np	np	n	np	np	np	n	n	np	n	np	n	n	np	n	np	n	np	np	n	n	np	n	n	np	np	np	np	n	np	n	n	np	np	n	n	n	np	np	n	np	np
Marker10860	chr11	nnxnp	n	np	n	n	n	np	np	n	np	np	np	n	n	np	n	np	n	n	np	n	np	n	np	np	n	n	np	n	n	np	np	np	np	n	np	n	n	np	np	n	n	n	np	np	n	np	np
Marker10861	chr11	nnxnp	n	np	n	n	n	np	np	n	np	np	np	n	n	np	n	np	n	n	np	n	np	n	np	np	n	n	np	n	n	np	np	np	np	n	np	n	n	np	np	n	n	n	np	np	n	np	np
Marker10864	chr11	nnxnp	n	pn	pn	pn	pn	n	n	pn	n	n	n	pn	pn	n	pn	n	pn	pn	n	pn	n	pn	n	n	pn	pn	n	pn	pn	n	n	n	n	pn	pn	pn	pn	n	n	pn	pn	pn	n	pn	pn	n	n
Marker10867	chr11	nnxnp	n	pn	pn	pn	pn	n	n	pn	n	n	n	pn	pn	n	pn	n	pn	pn	n	pn	n	pn	n	n	pn	pn	n	pn	pn	n	n	n	n	pn	pn	pn	pn	n	n	pn	pn	pn	n	pn	pn	n	n
Marker10893	chr11	nnxnp	n	np	n	n	n	np	np	n	np	np	np	n	np	np	n	np	n	n	np	n	np	n	np	np	n	n	np	n	n	np	np	np	np	n	n	n	n	np	np	n	n	n	np	np	n	np	np
Marker10903	chr11	lmxll	lm	l	lm	lm	l	l	l	lm	lm	lm	lm	lm	lm	lm	lm	lm	l	l	l	l	lm	lm	lm	lm	l	lm	lm	l	lm	l	l	l	lm	l	lm	lm	lm	l	l	lm	l	lm	l	l	lm	l	lm
Marker10925	chr11	nnxnp	n	np	n	n	n	np	np	n	n	np	np	n	np	np	n	np	n	n	np	n	np	n	np	np	n	n	np	n	n	n	np	np	np	n	n	n	n	np	np	n	n	n	np	np	n	np	np
Marker10959	chr11	nnxnp	n	pn	pn	pn	pn	n	n	pn	n	pn	n	pn	n	n	pn	n	pn	pn	n	pn	n	pn	n	n	pn	pn	n	pn	pn	n	n	n	n	pn	pn	pn	pn	n	n	pn	pn	pn	n	n	pn	n	n
Marker10960	chr11	nnxnp	n	np	n	n	n	np	np	n	np	np	np	n	np	np	n	np	n	n	np	n	np	n	np	np	n	n	np	n	n	np	np	np	np	n	n	n	n	np	np	n	n	n	np	np	n	np	np
Marker10965	chr11	nnxnp	n	pn	pn	pn	pn	n	n	pn	n	n	n	pn	n	n	pn	n	pn	pn	n	pn	n	pn	n	n	pn	pn	n	pn	pn	n	n	n	n	pn	pn	pn	pn	n	n	pn	pn	pn	n	pn	pn	n	n
Marker10966	chr11	nnxnp	n	pn	pn	pn	pn	n	n	pn	n	n	n	pn	n	n	pn	n	pn	pn	n	pn	n	pn	n	n	pn	pn	n	pn	pn	n	n	n	n	pn	pn	pn	pn	n	n	pn	pn	pn	n	pn	pn	n	n
Marker10967	chr11	nnxnp	n	np	n	n	n	np	np	n	np	np	np	n	np	np	n	np	n	n	np	n	np	n	np	np	n	n	np	n	n	np	np	np	np	n	n	n	n	np	np	n	n	n	np	np	n	np	np
Marker10968	chr11	nnxnp	n	pn	pn	pn	pn	n	n	pn	n	n	n	pn	n	n	pn	n	pn	pn	n	pn	n	pn	n	n	pn	pn	n	pn	pn	n	n	n	n	pn	pn	pn	pn	n	n	pn	pn	pn	n	pn	pn	n	n
Marker10970	chr11	nnxnp	n	np	n	n	n	np	np	n	np	np	np	n	np	np	n	np	n	n	np	n	np	n	np	np	n	n	np	n	n	np	np	np	np	n	n	n	n	np	np	n	n	n	np	np	n	np	np
Marker10971	chr11	lmxll	lm	l	l	l	lm	lm	lm	lm	l	l	l	l	l	l	l	l	lm	lm	lm	lm	l	l	l	l	lm	l	l	l	l	lm	lm	lm	l	lm	l	l	l	lm	lm	l	lm	l	lm	lm	l	lm	l
Marker10983	chr11	lmxll	lm	l	lm	lm	l	l	l	l	lm	lm	lm	lm	lm	lm	lm	lm	l	l	l	lm	lm	lm	lm	lm	l	lm	lm	lm	lm	l	l	l	lm	l	lm	lm	lm	l	l	lm	l	lm	l	l	lm	l	lm
Marker10992	chr11	nnxnp	n	np	n	n	n	np	np	n	np	np	np	n	np	np	n	np	n	n	np	n	np	n	np	np	n	n	np	n	n	np	np	np	np	n	n	n	n	np	np	n	n	n	np	np	n	np	np
Marker10993	chr11	nnxnp	n	np	n	n	n	np	np	n	np	np	np	n	np	np	n	np	n	n	np	n	np	n	np	np	n	n	np	n	n	np	np	np	np	n	n	n	n	np	np	n	n	n	np	np	n	np	np
Marker10994	chr11	nnxnp	n	pn	pn	pn	pn	n	n	pn	n	n	n	pn	n	n	pn	n	pn	pn	n	pn	n	pn	n	n	pn	pn	n	pn	pn	n	n	n	n	pn	pn	pn	pn	n	n	pn	pn	pn	n	pn	pn	n	n
Marker11032	chr11	lmxll	lm	l	lm	lm	l	l	l	l	lm	lm	lm	lm	lm	lm	lm	lm	l	l	l	l	lm	lm	lm	lm	l	lm	lm	lm	lm	l	l	l	lm	l	lm	lm	lm	l	l	lm	l	lm	l	l	lm	l	lm
Marker11033	chr11	lmxll	lm	l	lm	lm	l	l	l	l	lm	lm	lm	lm	lm	lm	lm	lm	l	l	l	l	lm	lm	lm	lm	l	lm	lm	lm	lm	l	l	l	lm	l	lm	lm	lm	l	l	lm	l	lm	l	l	lm	l	lm
Marker11046	chr11	lmxll	lm	l	l	l	lm	lm	lm	lm	l	l	l	l	l	l	l	l	lm	lm	lm	lm	l	l	l	l	lm	l	l	l	l	l	lm	lm	l	lm	l	l	l	lm	lm	l	lm	l	lm	lm	l	lm	l
Marker11047	chr11	hkxhk	hk	hk	hk	hk	h	hk	hk	h	k	k	k	hk	k	k	hk	k	h	h	hk	h	k	hk	k	k	h	hk	k	hk	hk	k	hk	hk	k	h	hk	hk	hk	hk	hk	hk	h	hk	hk	hk	hk	hk	k
Marker11048	chr11	nnxnp	n	np	n	n	n	np	np	n	np	np	np	n	np	np	n	np	n	n	np	n	np	n	np	np	n	n	np	n	n	np	np	np	np	n	n	n	n	np	np	n	n	n	np	np	n	np	np
Marker11063	chr11	nnxnp	n	pn	pn	pn	pn	n	n	pn	n	n	n	pn	n	pn	pn	n	pn	pn	n	pn	n	pn	n	n	pn	pn	n	pn	pn	n	n	n	n	n	pn	n	pn	n	n	pn	pn	pn	n	pn	pn	n	n
Marker11064	chr11	nnxnp	n	pn	pn	pn	pn	n	n	pn	n	n	n	pn	n	pn	pn	n	pn	pn	n	pn	n	pn	n	n	pn	pn	n	pn	pn	n	n	n	n	n	pn	n	pn	n	n	pn	pn	pn	n	pn	pn	n	n
Marker11065	chr11	lmxll	lm	l	l	l	m	lm	lm	lm	l	l	l	l	l	l	l	l	m	m	lm	m	l	l	l	l	m	l	l	l	l	l	lm	lm	l	m	l	l	l	lm	lm	l	m	l	lm	lm	l	lm	l
Marker11066	chr11	lmxll	lm	l	l	l	lm	lm	lm	lm	l	l	l	l	l	l	l	l	lm	lm	lm	lm	l	l	l	l	lm	l	l	l	l	l	lm	lm	l	lm	l	l	l	lm	lm	l	lm	l	lm	lm	l	lm	l
Marker11067	chr11	lmxll	lm	l	l	l	lm	lm	lm	lm	l	l	l	l	l	l	l	l	lm	lm	lm	lm	l	l	l	l	lm	l	l	l	l	l	lm	lm	l	lm	l	l	l	lm	lm	l	lm	l	lm	lm	l	lm	l
Marker11068	chr11	lmxll	lm	l	l	l	lm	lm	lm	lm	l	l	l	l	l	l	l	l	lm	lm	lm	lm	l	l	l	l	lm	l	l	l	l	l	lm	lm	l	lm	l	l	l	lm	lm	l	lm	l	lm	lm	l	lm	l
Marker11069	chr11	lmxll	lm	l	l	l	lm	lm	lm	lm	l	l	l	l	l	l	l	l	lm	lm	lm	lm	l	l	l	l	lm	l	l	l	l	l	lm	lm	l	lm	l	l	l	lm	lm	l	lm	l	lm	lm	l	lm	l
Marker11070	chr11	lmxll	lm	l	lm	lm	l	l	l	lm	lm	lm	lm	lm	lm	lm	lm	lm	l	l	l	l	lm	lm	lm	lm	l	lm	lm	lm	lm	lm	l	l	lm	l	lm	lm	lm	l	l	lm	l	lm	l	l	lm	l	lm
Marker11071	chr11	nnxnp	n	np	n	n	n	np	np	n	np	np	np	n	np	np	n	np	n	n	np	n	np	n	np	np	n	n	np	n	n	np	np	np	np	n	n	np	n	np	np	n	n	n	np	np	n	np	np
Marker11072	chr11	lmxll	lm	l	lm	lm	l	l	l	l	lm	lm	lm	lm	lm	lm	lm	lm	l	l	l	l	lm	lm	lm	lm	l	lm	lm	lm	lm	lm	l	l	lm	l	lm	lm	lm	l	l	lm	l	lm	l	l	lm	l	lm
Marker11073	chr11	lmxll	lm	l	lm	lm	l	l	l	l	lm	lm	lm	lm	lm	lm	lm	lm	l	l	l	l	lm	lm	lm	lm	l	lm	lm	lm	lm	lm	l	l	lm	l	lm	lm	lm	l	l	lm	l	lm	l	l	lm	l	lm
Marker11101	chr11	nnxnp	n	pn	p	p	pn	n	n	pn	n	n	n	p	n	n	pn	n	pn	pn	n	pn	n	pn	n	n	pn	p	n	n	p	n	n	n	n	pn	n	n	p	n	n	p	pn	p	n	pn	p	n	n
Marker11119	chr11	nnxnp	n	np	n	n	n	np	np	n	np	np	np	n	np	np	np	np	n	n	np	n	np	n	np	np	n	n	np	np	n	np	np	np	np	n	np	np	n	np	np	n	n	n	np	np	n	np	np
Marker11153	chr11	lmxll	lm	l	lm	lm	l	l	l	l	lm	l	lm	lm	lm	lm	lm	lm	l	l	l	l	lm	lm	lm	lm	l	lm	lm	lm	lm	lm	l	l	lm	l	lm	lm	lm	l	l	lm	l	lm	l	l	lm	l	lm
Marker11177	chr11	lmxll	lm	l	l	l	lm	lm	lm	lm	l	lm	l	l	l	l	lm	l	lm	lm	lm	lm	l	lm	l	l	m	l	l	l	l	l	lm	lm	lm	lm	l	l	l	lm	lm	l	lm	l	lm	lm	l	lm	l
Marker11178	chr11	lmxll	lm	l	l	l	lm	lm	lm	lm	l	lm	l	l	l	l	lm	l	lm	lm	lm	lm	l	lm	l	l	m	l	l	l	l	l	lm	lm	lm	lm	l	l	l	lm	lm	l	lm	l	lm	lm	l	lm	l
Marker11181	chr11	lmxll	lm	l	l	l	lm	lm	lm	lm	l	lm	l	l	l	l	l	l	lm	lm	lm	lm	l	lm	l	l	m	l	l	l	l	l	lm	lm	lm	lm	l	l	l	lm	lm	l	lm	l	lm	lm	l	lm	l
Marker11188	chr11	nnxnp	n	pn	pn	pn	pn	n	n	pn	n	n	n	pn	n	n	n	n	pn	pn	n	pn	n	pn	n	n	pn	pn	n	n	pn	n	n	n	n	pn	n	n	pn	n	n	pn	pn	pn	n	pn	pn	n	n
Marker11200	chr11	lmxll	lm	l	l	l	lm	lm	lm	lm	lm	lm	l	l	l	l	l	l	lm	lm	lm	lm	l	l	l	l	lm	l	l	l	l	l	lm	lm	l	lm	l	l	l	lm	lm	l	lm	l	lm	lm	l	lm	l
Marker11201	chr11	nnxnp	n	np	n	n	n	np	np	n	np	np	np	n	np	np	np	np	n	n	np	n	np	n	np	np	n	n	np	np	n	np	np	np	np	n	np	np	n	np	np	n	n	n	np	np	n	np	np
Marker11203	chr11	lmxll	lm	l	lm	lm	l	l	l	l	lm	l	lm	lm	lm	lm	lm	lm	l	l	l	lm	lm	lm	lm	lm	l	lm	lm	lm	lm	lm	l	l	lm	l	lm	lm	lm	l	l	lm	l	lm	l	l	lm	l	lm
Marker11204	chr11	lmxll	lm	l	lm	lm	l	l	l	l	lm	l	lm	lm	lm	lm	lm	lm	l	l	l	lm	lm	lm	lm	lm	l	lm	lm	lm	lm	lm	l	l	lm	l	lm	lm	lm	l	l	lm	l	lm	l	l	lm	l	lm
Marker11214	chr11	lmxll	lm	l	lm	lm	l	l	l	l	m	l	m	lm	m	m	m	m	l	l	l	l	m	lm	m	m	l	lm	m	m	lm	lm	l	l	m	l	m	lm	lm	l	l	lm	l	lm	l	l	lm	l	m
Marker11218	chr11	nnxnp	n	pn	pn	n	pn	n	n	pn	n	n	n	n	n	n	n	n	pn	pn	n	n	n	pn	n	n	n	pn	n	n	pn	n	n	n	pn	pn	n	n	pn	n	n	pn	pn	pn	n	pn	pn	n	n
Marker11219	chr11	nnxnp	n	pn	pn	n	pn	n	n	p	n	n	n	pn	n	n	n	n	pn	pn	n	n	n	pn	n	n	n	pn	n	n	pn	n	n	n	pn	pn	n	n	pn	n	n	pn	pn	pn	n	pn	pn	n	n
Marker11220	chr11	nnxnp	n	pn	pn	n	pn	n	n	pn	n	n	n	pn	n	n	n	n	pn	pn	n	n	n	pn	n	n	n	pn	n	n	pn	n	n	n	pn	pn	n	n	pn	n	n	pn	pn	pn	n	pn	pn	n	n
Marker11221	chr11	nnxnp	n	pn	pn	n	pn	n	n	p	n	n	n	pn	n	n	n	n	pn	pn	n	n	n	pn	n	n	n	pn	n	n	pn	n	n	n	pn	pn	n	n	pn	n	n	pn	pn	pn	n	pn	pn	n	n
Marker11235	chr11	nnxnp	n	np	n	n	n	np	np	n	np	np	np	n	np	np	np	np	n	n	np	np	np	n	np	np	np	n	np	np	n	n	np	np	np	n	np	np	n	np	np	n	n	n	np	np	n	np	np
Marker11237	chr11	nnxnp	n	np	n	n	n	np	np	n	np	np	np	n	np	np	np	np	n	n	np	np	np	n	np	np	np	n	np	np	n	n	np	np	np	n	np	np	n	np	np	n	n	n	np	np	n	np	np
Marker11244	chr11	lmxll	lm	l	lm	lm	l	l	l	l	lm	l	lm	lm	lm	lm	lm	lm	l	l	l	l	lm	lm	lm	lm	l	lm	lm	lm	lm	lm	l	l	lm	l	lm	lm	lm	l	l	l	l	lm	l	l	lm	l	lm
Marker11245	chr11	nnxnp	n	pn	pn	pn	pn	n	pn	pn	n	n	pn	pn	n	n	n	pn	pn	pn	n	pn	n	pn	n	n	pn	pn	n	pn	pn	pn	n	n	n	pn	n	n	pn	n	n	pn	pn	pn	n	pn	pn	n	n
Marker11246	chr11	nnxnp	n	pn	pn	pn	pn	n	pn	pn	n	n	n	pn	n	n	n	pn	pn	pn	n	pn	n	pn	n	n	pn	pn	n	pn	pn	pn	n	n	n	pn	n	n	pn	n	n	pn	pn	pn	n	pn	pn	n	n
Marker11271	chr11	lmxll	lm	l	l	l	lm	lm	lm	lm	l	lm	l	l	l	lm	l	l	lm	lm	lm	lm	l	l	l	l	l	l	l	l	l	l	lm	lm	l	lm	l	l	l	lm	lm	lm	lm	l	lm	lm	l	lm	l
Marker11291	chr11	lmxll	lm	l	l	lm	lm	lm	lm	lm	l	lm	l	l	l	l	l	lm	lm	lm	lm	lm	l	l	l	l	lm	l	l	l	lm	l	lm	lm	l	lm	l	l	l	lm	lm	lm	lm	l	lm	lm	l	lm	l
Marker11348	chr11	nnxnp	n	pn	pn	pn	p	n	n	p	n	n	pn	pn	n	n	n	n	p	pn	n	pn	n	pn	n	n	pn	pn	n	n	pn	pn	n	n	n	p	n	n	pn	n	n	p	p	pn	n	pn	pn	n	n
Marker11349	chr11	nnxnp	n	np	n	n	n	p	np	n	np	p	np	n	p	np	np	np	n	np	p	np	np	n	np	np	np	n	np	np	n	n	p	p	p	n	np	np	n	p	p	n	n	n	p	np	n	p	np
Marker11351	chr11	nnxnp	n	pn	pn	pn	p	n	n	p	n	n	pn	pn	n	n	n	n	p	pn	n	pn	n	pn	n	n	pn	pn	n	n	pn	pn	n	n	n	p	n	n	pn	n	n	p	p	pn	n	pn	pn	n	n
Marker11353	chr11	nnxnp	n	pn	pn	pn	p	n	n	p	n	n	pn	pn	n	n	n	n	p	pn	n	pn	n	pn	n	n	pn	pn	n	n	pn	pn	n	n	n	p	n	n	pn	n	n	p	p	pn	n	pn	pn	n	n
Marker11354	chr11	nnxnp	n	pn	pn	pn	p	n	n	p	n	n	pn	pn	n	n	n	n	p	pn	n	pn	n	pn	n	n	pn	pn	n	n	pn	pn	n	n	n	p	n	n	pn	n	n	p	p	pn	n	pn	pn	n	n
Marker11355	chr11	nnxnp	n	pn	pn	pn	p	n	n	p	n	n	pn	pn	n	n	n	n	p	pn	n	pn	n	pn	n	n	pn	pn	n	n	pn	pn	n	n	n	p	n	n	pn	n	n	p	p	pn	n	pn	pn	n	n
Marker11356	chr11	nnxnp	n	pn	pn	pn	p	n	n	p	n	n	pn	pn	n	n	n	n	p	pn	n	pn	n	pn	n	n	pn	pn	n	n	pn	pn	n	n	n	p	n	n	pn	n	n	p	p	pn	n	pn	pn	n	n
Marker11372	chr11	nnxnp	n	pn	pn	pn	pn	n	n	pn	n	n	pn	pn	n	n	n	n	pn	pn	n	pn	n	pn	n	n	pn	pn	n	n	pn	pn	n	n	n	pn	n	n	pn	n	n	pn	pn	pn	n	pn	pn	n	n
Marker11414	chr11	nnxnp	n	pn	pn	p	pn	n	n	p	n	n	n	n	n	n	n	n	pn	pn	n	pn	n	n	n	n	pn	pn	n	n	pn	pn	n	n	pn	pn	n	n	pn	n	n	pn	pn	pn	n	pn	pn	n	n
Marker11415	chr11	nnxnp	n	np	n	n	n	np	np	n	np	np	np	n	np	np	np	np	n	n	np	n	np	n	np	np	n	n	np	np	n	n	np	np	np	n	np	np	n	p	np	n	n	n	np	np	n	np	np
Marker11477	chr11	nnxnp	n	np	n	n	n	np	np	n	np	np	np	np	np	np	n	np	n	n	np	n	np	np	n	np	n	n	np	np	n	n	np	np	np	n	np	np	n	np	np	n	n	n	np	np	n	np	np
Marker11493	chr11	nnxnp	n	pn	pn	pn	pn	n	n	pn	n	n	pn	pn	n	n	n	n	pn	pn	n	pn	n	n	pn	n	pn	pn	n	n	pn	p	n	n	n	pn	n	n	pn	n	n	pn	pn	pn	n	pn	pn	n	n
Marker11494	chr11	nnxnp	n	pn	pn	pn	pn	n	n	pn	n	n	pn	pn	n	n	n	n	pn	pn	n	pn	n	n	pn	n	pn	pn	n	n	pn	p	n	n	n	pn	n	n	pn	n	n	pn	pn	pn	n	pn	pn	n	n
Marker11495	chr11	nnxnp	n	pn	pn	pn	pn	n	n	pn	n	n	pn	pn	n	n	n	n	pn	pn	n	pn	n	n	pn	n	pn	pn	n	n	pn	p	n	n	n	pn	n	n	pn	n	n	pn	pn	pn	n	pn	pn	n	n
Marker11496	chr11	lmxll	lm	l	l	l	lm	lm	lm	lm	l	lm	l	l	lm	l	lm	l	lm	lm	lm	lm	lm	l	l	lm	lm	lm	l	l	l	l	lm	lm	lm	lm	l	l	l	lm	lm	lm	lm	l	lm	lm	l	l	l
Marker11497	chr11	lmxll	lm	l	lm	lm	l	l	l	l	lm	l	lm	lm	l	lm	lm	lm	l	l	l	lm	l	lm	lm	lm	l	lm	lm	lm	lm	l	l	l	l	l	lm	lm	lm	lm	l	l	lm	lm	l	l	lm	lm	lm
Marker11505	chr11	nnxnp	n	pn	pn	pn	pn	n	n	pn	n	n	n	pn	n	n	n	n	pn	pn	n	pn	n	n	pn	n	p	pn	n	n	pn	pn	n	n	n	pn	n	n	pn	n	n	pn	n	pn	n	pn	pn	n	n
Marker11507	chr11	nnxnp	n	pn	pn	pn	pn	n	n	pn	n	n	pn	pn	n	n	n	n	pn	pn	n	pn	n	n	pn	n	pn	pn	n	n	pn	pn	n	n	n	pn	n	n	pn	n	n	pn	pn	pn	n	pn	pn	n	n
Marker11524	chr11	lmxll	lm	l	lm	lm	l	l	l	l	m	l	lm	lm	l	m	m	m	l	l	l	l	l	m	lm	lm	l	lm	lm	m	lm	lm	l	l	l	l	m	m	lm	l	l	l	l	lm	l	l	lm	m	m
Marker11525	chr11	lmxll	lm	l	lm	lm	l	l	l	l	m	l	lm	lm	l	m	m	m	l	l	l	l	l	m	lm	lm	l	lm	lm	m	lm	lm	l	l	l	l	m	m	lm	l	l	l	l	lm	l	l	lm	m	m
Marker11528	chr11	lmxll	lm	l	lm	lm	l	l	l	l	lm	l	lm	lm	l	lm	lm	lm	l	l	l	l	l	lm	lm	lm	l	lm	lm	lm	lm	lm	l	l	lm	l	lm	lm	lm	l	l	l	l	lm	l	l	lm	lm	lm
Marker11529	chr11	nnxnp	n	np	n	n	n	np	np	n	np	np	np	n	np	np	np	np	n	n	np	n	np	np	n	np	n	np	np	np	n	n	np	np	np	n	np	np	n	np	np	n	n	n	np	np	n	np	np
Marker11534	chr11	lmxll	lm	l	lm	lm	l	l	l	l	lm	l	lm	lm	l	lm	lm	lm	l	l	l	l	l	lm	lm	lm	l	lm	lm	lm	lm	lm	l	l	l	l	lm	lm	lm	l	l	l	l	l	l	l	l	lm	lm
Marker11562	chr11	lmxll	lm	l	lm	lm	l	l	l	l	lm	lm	lm	lm	l	lm	l	lm	l	l	l	l	l	lm	lm	lm	l	lm	lm	lm	lm	m	lm	l	l	l	lm	lm	lm	l	l	l	l	l	l	l	l	lm	l
Marker11563	chr11	lmxll	lm	l	l	l	lm	lm	l	lm	l	l	l	l	lm	l	l	l	lm	lm	lm	lm	lm	l	l	l	m	l	l	l	l	l	lm	lm	lm	lm	l	l	l	lm	lm	lm	lm	lm	lm	lm	lm	l	l
Marker11564	chr11	nnxnp	n	np	n	n	n	np	p	n	np	np	np	n	np	np	p	np	n	n	np	n	np	np	n	np	n	n	np	np	np	n	np	np	np	n	np	np	n	np	np	n	n	n	np	np	n	np	p
Marker11576	chr11	lmxll	lm	l	lm	lm	l	l	l	l	m	l	lm	lm	l	lm	lm	m	lm	l	l	lm	l	m	lm	m	l	lm	lm	m	lm	lm	l	l	l	l	m	lm	lm	l	l	l	l	l	l	l	l	lm	m
Marker11595	chr11	lmxll	lm	l	l	l	lm	lm	lm	lm	l	lm	l	l	lm	l	l	l	lm	lm	lm	lm	lm	l	l	l	lm	l	l	l	l	l	lm	lm	lm	lm	l	l	l	lm	lm	lm	lm	lm	lm	lm	lm	l	l
Marker11597	chr11	lmxll	lm	l	lm	lm	l	l	l	l	lm	l	lm	lm	l	lm	lm	lm	l	l	l	lm	l	lm	lm	lm	l	lm	lm	lm	lm	lm	l	l	lm	l	lm	lm	lm	l	l	l	l	l	l	l	lm	lm	lm
Marker11599	chr11	nnxnp	n	np	n	n	n	np	np	np	np	np	np	n	np	np	np	np	n	n	np	n	np	np	n	n	n	n	np	np	np	n	np	np	np	n	np	np	n	np	np	n	n	n	np	np	n	np	np
Marker11601	chr11	nnxnp	n	pn	pn	pn	pn	n	n	n	n	n	pn	pn	n	n	n	n	pn	pn	n	pn	n	n	pn	n	pn	pn	n	n	n	pn	n	n	pn	pn	n	n	pn	n	n	pn	pn	pn	n	pn	pn	pn	n
Marker11620	chr11	nnxnp	n	np	n	n	np	np	np	np	np	np	np	n	np	np	np	np	n	n	np	n	np	np	n	np	np	n	np	np	np	n	np	np	np	n	np	np	n	np	np	n	n	n	np	np	n	np	np
Marker11644	chr11	lmxll	lm	l	l	l	lm	lm	lm	lm	l	lm	l	l	lm	l	l	l	lm	lm	lm	lm	lm	l	l	l	lm	l	-	l	l	l	lm	lm	m	lm	l	l	l	m	lm	lm	lm	lm	lm	lm	lm	lm	l
Marker11645	chr11	lmxll	lm	l	l	l	lm	lm	lm	lm	l	lm	l	l	lm	l	l	l	lm	lm	lm	lm	lm	l	l	l	lm	l	l	l	l	l	lm	lm	m	lm	l	l	l	m	lm	lm	lm	lm	lm	lm	lm	lm	l
Marker11648	chr11	lmxll	lm	l	l	l	lm	lm	lm	lm	l	lm	l	l	lm	l	l	l	lm	lm	lm	lm	lm	l	l	l	lm	l	l	l	l	l	lm	lm	lm	lm	l	l	l	lm	lm	lm	lm	lm	lm	lm	lm	l	l
Marker11650	chr11	lmxll	lm	l	l	l	lm	lm	lm	lm	l	lm	l	l	lm	l	l	l	lm	lm	lm	lm	lm	l	l	l	lm	l	l	l	l	l	lm	lm	lm	lm	l	l	l	lm	lm	lm	lm	lm	lm	lm	lm	l	l
Marker11651	chr11	lmxll	lm	l	l	l	lm	lm	lm	lm	l	lm	l	l	lm	l	l	l	lm	lm	lm	lm	lm	l	l	l	lm	l	l	l	l	l	lm	lm	lm	lm	l	l	l	lm	lm	lm	lm	lm	lm	lm	lm	l	l
Marker11682	chr11	lmxll	lm	l	l	l	lm	lm	lm	lm	l	lm	l	l	lm	l	l	l	lm	lm	lm	lm	lm	l	l	l	lm	l	l	l	l	l	lm	lm	lm	lm	l	l	l	lm	lm	lm	lm	lm	lm	lm	lm	l	l
Marker11683	chr11	hkxhk	hk	hk	hk	hk	h	hk	hk	hk	k	hk	k	hk	hk	k	k	k	h	h	hk	h	hk	k	hk	k	h	hk	k	k	k	hk	hk	hk	hk	h	k	k	hk	hk	hk	h	h	h	hk	hk	h	k	k
Marker11684	chr11	lmxll	lm	l	l	l	lm	lm	lm	lm	l	lm	l	l	lm	l	l	l	lm	lm	lm	lm	lm	l	l	l	lm	l	l	l	l	l	lm	lm	lm	lm	l	l	l	lm	lm	lm	lm	lm	lm	lm	lm	l	l
Marker11685	chr11	nnxnp	n	np	n	n	n	np	np	np	np	np	np	n	np	np	np	np	n	n	np	n	np	np	n	np	n	n	np	np	np	n	np	np	np	n	np	np	n	np	np	n	n	n	np	np	n	np	np
Marker11701	chr11	lmxll	lm	l	m	m	lm	l	l	l	lm	l	lm	m	l	lm	lm	lm	l	l	l	lm	l	lm	m	lm	l	m	lm	lm	lm	m	l	l	l	l	lm	lm	m	l	l	l	l	l	l	l	l	lm	lm
Marker11702	chr11	lmxll	lm	l	l	l	lm	lm	lm	lm	l	lm	l	l	lm	l	l	l	m	m	lm	lm	lm	l	l	l	m	l	l	l	l	l	lm	lm	lm	m	l	l	l	lm	lm	m	m	m	lm	lm	m	l	l
Marker11703	chr11	lmxll	lm	l	m	m	lm	l	l	l	lm	l	lm	m	l	lm	lm	lm	l	l	l	l	l	lm	m	lm	l	m	lm	lm	lm	m	l	l	l	l	lm	lm	m	l	l	l	l	l	l	l	l	lm	lm
Marker11704	chr11	lmxll	lm	l	m	m	lm	l	l	l	lm	l	lm	m	l	lm	lm	lm	l	l	l	l	l	lm	m	lm	l	m	lm	lm	lm	m	l	l	l	l	lm	lm	m	l	l	l	l	l	l	l	l	lm	lm
Marker11705	chr11	lmxll	lm	l	l	l	lm	lm	lm	lm	l	lm	l	l	lm	l	l	l	m	m	lm	lm	lm	l	l	l	m	l	l	l	l	l	lm	lm	lm	m	l	l	l	lm	lm	m	m	m	lm	lm	m	l	l
Marker11706	chr11	lmxll	lm	l	m	m	lm	l	l	l	lm	l	lm	m	l	lm	lm	lm	l	l	l	lm	l	lm	m	lm	l	m	lm	lm	lm	m	l	l	l	l	lm	lm	m	l	l	l	l	l	l	l	l	lm	lm
Marker11707	chr11	lmxll	lm	l	m	m	lm	l	l	l	lm	l	lm	m	l	lm	lm	lm	l	l	l	lm	l	lm	m	lm	l	m	lm	lm	lm	m	l	l	l	l	lm	lm	m	l	l	l	l	l	l	l	l	lm	lm
Marker11792	chr11	lmxll	lm	l	lm	lm	l	l	l	l	lm	l	lm	lm	l	lm	lm	lm	l	l	l	l	l	lm	lm	lm	l	lm	lm	lm	lm	lm	l	l	l	l	lm	lm	lm	l	l	l	l	l	lm	l	l	lm	lm
Marker11793	chr11	lmxll	lm	l	l	l	lm	lm	lm	lm	l	lm	l	l	lm	l	l	l	lm	lm	lm	lm	lm	l	l	l	lm	l	l	l	l	l	lm	lm	lm	lm	l	l	l	lm	lm	lm	lm	lm	l	lm	lm	l	l
Marker11794	chr11	lmxll	lm	l	l	l	lm	lm	lm	lm	l	lm	l	l	lm	l	l	l	lm	lm	lm	lm	lm	l	l	l	lm	l	l	l	l	l	lm	lm	lm	lm	l	l	l	lm	lm	lm	lm	lm	l	lm	lm	l	l
Marker11795	chr11	lmxll	lm	l	l	l	lm	lm	lm	lm	l	lm	l	l	lm	l	l	l	lm	lm	lm	lm	lm	l	l	l	lm	l	l	l	l	l	lm	lm	lm	lm	l	l	l	lm	lm	lm	lm	lm	l	lm	lm	l	l
Marker11796	chr11	hkxhk	hk	hk	h	h	hk	k	k	k	hk	hk	hk	h	k	hk	hk	hk	hk	hk	k	hk	k	hk	h	hk	hk	h	hk	hk	hk	h	k	k	k	hk	hk	hk	h	k	k	hk	hk	hk	hk	k	hk	hk	hk
Marker11797	chr11	nnxnp	n	np	n	n	n	np	np	np	np	np	np	n	np	np	np	np	n	n	np	n	np	np	n	np	n	n	np	np	np	n	np	np	np	n	np	np	n	np	np	n	n	n	np	np	n	np	np
Marker11816	chr11	nnxnp	n	pn	pn	pn	p	n	n	n	n	n	pn	pn	n	n	n	pn	p	p	n	p	n	n	pn	n	p	pn	n	n	n	pn	n	n	n	p	n	n	pn	pn	n	pn	pn	p	n	n	p	n	n
Marker11817	chr11	nnxnp	n	pn	pn	pn	p	n	n	n	n	n	pn	pn	n	n	n	pn	p	p	n	-	n	n	pn	n	p	pn	n	n	n	pn	n	n	n	p	n	n	pn	pn	n	pn	pn	p	n	n	p	n	n
Marker11852	chr11	hkxhk	hk	hk	hk	hk	h	hk	hk	hk	k	hk	hk	hk	hk	k	hk	k	h	h	hk	h	hk	k	hk	k	k	hk	k	k	k	hk	hk	hk	hk	h	k	k	hk	hk	hk	h	h	h	k	hk	h	k	k
Marker11853	chr11	hkxhk	hk	hk	hk	hk	h	hk	hk	hk	k	hk	hk	hk	hk	k	hk	k	h	h	hk	h	hk	k	hk	k	k	hk	k	k	k	hk	hk	hk	hk	h	k	k	hk	hk	hk	h	h	h	k	hk	h	k	k
Marker11854	chr11	hkxhk	hk	hk	hk	hk	h	hk	hk	hk	k	hk	hk	hk	hk	k	hk	k	h	h	hk	h	hk	k	hk	k	k	hk	k	k	k	hk	hk	hk	hk	h	k	k	hk	hk	hk	h	h	h	k	hk	h	k	k
Marker11855	chr11	hkxhk	hk	hk	hk	hk	h	hk	hk	hk	k	hk	hk	hk	hk	k	hk	k	h	h	hk	h	hk	k	hk	k	k	hk	k	k	k	hk	hk	hk	hk	h	k	k	hk	hk	hk	h	h	h	k	hk	h	k	k
Marker11856	chr11	hkxhk	hk	hk	hk	hk	h	hk	hk	hk	k	hk	hk	hk	hk	k	hk	k	h	h	hk	h	hk	k	hk	k	k	hk	k	k	k	hk	hk	hk	hk	h	k	k	hk	hk	hk	h	h	h	k	hk	h	k	k
Marker11875	chr11	nnxnp	n	pn	pn	pn	pn	n	n	n	n	n	n	pn	n	n	n	n	pn	pn	n	pn	n	n	pn	n	n	pn	n	n	n	pn	n	n	n	pn	n	n	pn	n	n	pn	pn	pn	n	n	pn	n	n
Marker11876	chr11	nnxnp	n	pn	pn	pn	pn	n	n	n	n	n	n	pn	n	n	n	n	pn	pn	n	pn	n	n	pn	n	n	pn	n	n	n	pn	n	n	n	pn	n	n	pn	n	pn	pn	pn	pn	n	n	pn	n	n
Marker11892	chr11	nnxnp	n	pn	pn	pn	p	n	n	n	n	n	pn	pn	n	n	n	n	p	p	n	p	n	n	pn	n	n	pn	n	n	n	pn	n	n	n	p	n	n	pn	n	n	p	pn	p	n	n	p	n	n
Marker11893	chr11	nnxnp	n	np	n	n	n	p	p	p	np	p	np	n	p	np	p	np	n	n	p	n	p	np	n	np	np	n	np	np	np	n	p	p	p	n	np	np	n	p	np	n	np	n	np	np	n	np	np
Marker11906	chr11	nnxnp	n	np	n	n	n	np	np	np	np	np	np	n	np	np	np	np	n	n	np	n	np	np	n	np	np	n	np	np	np	n	np	np	np	n	np	np	n	np	np	n	n	n	np	np	n	np	np
Marker11907	chr11	nnxnp	n	pn	pn	pn	pn	n	n	n	n	n	pn	pn	n	n	n	n	pn	pn	pn	n	n	n	pn	n	pn	pn	n	n	n	pn	n	n	n	pn	n	n	pn	n	n	pn	pn	pn	n	n	pn	n	n
Marker11909	chr11	nnxnp	n	np	n	n	n	np	np	np	np	np	np	n	np	np	np	np	n	n	np	n	np	np	n	np	np	n	np	np	np	n	np	np	np	n	np	np	n	np	np	n	n	n	np	np	n	np	np
Marker11910	chr11	nnxnp	n	np	n	n	n	p	p	p	np	np	np	n	p	np	np	np	n	n	np	n	np	np	n	np	np	n	np	np	np	n	p	p	np	n	np	np	n	p	p	n	n	n	np	np	n	np	np
Marker11915	chr11	nnxnp	n	pn	pn	p	pn	n	n	n	n	n	pn	p	n	n	n	n	pn	pn	n	pn	n	n	p	n	n	pn	n	n	n	p	n	n	n	pn	n	n	p	n	n	pn	pn	pn	n	n	pn	n	n
Marker11917	chr11	nnxnp	n	pn	pn	pn	pn	n	n	n	n	n	pn	pn	n	n	n	n	pn	pn	n	pn	n	n	pn	n	n	pn	pn	n	n	pn	n	n	n	pn	n	n	pn	n	n	pn	pn	pn	n	n	pn	n	n
Marker11940	chr11	nnxnp	n	pn	pn	pn	pn	n	n	n	n	n	pn	pn	n	n	n	n	pn	pn	n	pn	n	n	pn	n	n	pn	n	n	n	pn	n	n	n	pn	n	n	pn	n	n	pn	pn	pn	n	n	pn	n	n
Marker11977	chr11	nnxnp	n	pn	pn	pn	pn	n	n	n	n	n	pn	pn	n	n	n	n	pn	pn	n	pn	n	n	pn	n	n	pn	n	n	n	pn	n	n	n	pn	n	n	pn	n	n	pn	pn	pn	n	n	pn	n	n
Marker11978	chr11	lmxll	lm	l	l	l	lm	lm	lm	lm	l	lm	l	l	lm	l	lm	l	lm	lm	lm	lm	lm	l	l	l	l	l	l	l	l	l	lm	lm	lm	lm	l	l	l	lm	lm	lm	lm	lm	lm	lm	lm	l	l
Marker12025	chr11	lmxll	lm	l	l	l	lm	lm	lm	lm	l	lm	l	l	lm	l	lm	l	lm	lm	lm	lm	lm	lm	l	l	l	l	l	l	l	l	lm	lm	lm	lm	l	l	l	lm	lm	lm	lm	lm	lm	lm	lm	l	l
Marker12029	chr11	lmxll	lm	l	l	l	lm	lm	lm	lm	l	lm	l	l	lm	l	lm	l	lm	lm	lm	lm	lm	l	l	l	l	l	l	l	l	l	lm	lm	lm	lm	l	l	l	lm	lm	lm	lm	lm	lm	lm	lm	l	l
Marker12057	chr11	lmxll	lm	l	l	l	l	lm	lm	lm	l	lm	l	l	lm	l	lm	l	lm	lm	lm	lm	lm	l	l	l	l	l	lm	l	l	-	lm	lm	lm	lm	l	l	l	lm	lm	lm	lm	lm	lm	lm	lm	l	l
Marker12075	chr11	nnxnp	n	np	n	n	np	np	p	p	np	p	np	n	np	np	np	np	n	n	p	n	p	np	n	np	np	n	np	np	np	n	np	p	np	n	np	np	n	p	p	n	n	n	p	p	n	np	np
Marker12088	chr11	nnxnp	n	np	n	n	n	p	p	p	np	p	np	n	p	np	np	np	n	n	p	n	p	np	n	np	np	n	np	np	np	n	p	p	p	n	np	np	n	p	p	n	n	n	p	p	n	np	np
Marker12089	chr11	lmxll	lm	l	l	l	lm	lm	lm	lm	l	lm	l	l	lm	l	lm	l	lm	lm	lm	lm	lm	l	l	l	l	l	l	l	l	l	lm	lm	lm	lm	l	l	l	lm	lm	lm	lm	lm	lm	lm	lm	l	l
Marker12090	chr11	hkxhk	hk	hk	hk	h	hk	k	k	k	hk	k	hk	h	k	hk	k	hk	hk	hk	k	hk	k	hk	h	hk	hk	h	hk	hk	hk	h	k	k	k	hk	hk	hk	h	k	k	hk	hk	hk	k	k	hk	hk	hk
Marker12091	chr11	hkxhk	hk	hk	hk	h	hk	k	k	k	hk	k	hk	h	k	hk	k	hk	hk	hk	k	hk	k	hk	h	hk	hk	h	hk	hk	hk	h	k	k	k	hk	hk	hk	h	k	k	hk	hk	hk	k	k	hk	hk	hk
Marker12092	chr11	lmxll	lm	l	l	l	lm	lm	lm	lm	l	lm	l	l	lm	l	lm	l	lm	lm	lm	lm	lm	l	l	l	l	l	l	l	l	l	lm	lm	lm	lm	l	l	l	lm	lm	lm	lm	lm	lm	lm	lm	l	l
Marker12113	chr11	nnxnp	n	np	n	n	n	np	np	np	np	np	np	n	np	np	np	np	n	n	np	n	np	np	n	np	np	n	np	np	np	n	np	np	np	n	np	np	n	np	np	n	n	n	np	np	n	np	np
Marker12114	chr11	lmxll	lm	l	l	l	lm	lm	lm	lm	l	lm	l	l	lm	l	lm	l	lm	lm	lm	lm	lm	l	l	l	l	l	l	l	l	l	lm	lm	lm	lm	l	l	l	lm	lm	lm	lm	lm	lm	lm	lm	l	l
Marker12147	chr11	lmxll	lm	l	l	l	lm	lm	lm	lm	l	lm	l	l	lm	l	lm	l	l	lm	lm	lm	lm	l	l	l	l	l	l	l	l	l	lm	lm	lm	lm	l	l	l	lm	lm	lm	lm	lm	lm	lm	lm	l	l
Marker12148	chr11	lmxll	lm	l	l	l	lm	lm	lm	lm	l	lm	l	l	lm	l	lm	l	l	lm	lm	lm	lm	l	l	l	l	l	l	l	l	l	lm	lm	lm	lm	l	l	l	lm	lm	lm	lm	lm	lm	lm	lm	l	l
Marker12149	chr11	nnxnp	n	np	np	np	np	n	n	n	n	n	np	np	n	n	n	n	np	np	n	np	n	n	np	n	n	np	n	n	n	np	n	np	n	np	n	n	np	n	n	np	np	np	n	n	np	n	n
Marker12154	chr11	nnxnp	n	np	n	n	n	np	np	np	np	np	np	n	np	np	np	np	n	n	np	n	np	np	n	np	np	n	np	np	np	n	np	np	np	n	np	np	n	np	np	n	n	n	np	np	n	np	np
Marker12155	chr11	nnxnp	n	np	n	n	n	np	np	np	np	np	n	n	np	np	np	np	n	n	np	n	np	np	n	np	np	n	np	np	np	n	np	np	np	n	np	np	n	np	np	n	n	n	np	np	n	np	np
Marker12262	chr11	lmxll	lm	l	m	l	m	lm	lm	m	l	m	l	l	m	lm	m	-	l	lm	m	m	m	l	l	l	l	l	-	l	l	-	lm	m	m	m	l	l	l	m	m	lm	m	m	m	m	m	l	l
Marker12263	chr11	lmxll	lm	l	l	m	l	lm	l	l	m	l	m	m	l	lm	l	-	m	lm	l	l	l	m	m	m	m	lm	-	lm	m	-	lm	l	l	l	m	m	lm	l	l	l	l	l	l	l	l	m	lm
Marker12265	chr11	lmxll	lm	l	l	lm	l	l	l	l	lm	l	lm	lm	l	lm	l	lm	lm	l	l	l	l	lm	lm	lm	lm	lm	lm	lm	lm	lm	l	l	l	l	lm	lm	lm	l	l	l	l	l	l	l	l	lm	lm
Marker12307	chr11	lmxll	lm	l	l	lm	l	l	l	l	lm	l	lm	lm	l	lm	l	lm	lm	l	l	l	l	lm	lm	lm	lm	lm	lm	lm	lm	lm	l	l	l	l	lm	lm	lm	l	l	l	l	l	l	l	l	lm	lm
Marker12309	chr11	lmxll	lm	l	lm	l	lm	lm	lm	lm	l	lm	l	l	lm	l	lm	l	l	lm	lm	lm	lm	l	l	l	l	l	l	l	l	l	lm	lm	lm	lm	l	l	l	lm	lm	lm	lm	lm	lm	lm	lm	l	l
Marker12310	chr11	lmxll	lm	l	lm	l	lm	lm	lm	lm	l	lm	l	l	lm	l	lm	l	l	lm	lm	lm	lm	l	l	l	l	l	l	l	l	l	lm	lm	lm	lm	l	l	l	lm	lm	lm	lm	lm	lm	lm	lm	l	l
Marker12350	chr11	lmxll	lm	l	lm	l	lm	lm	lm	lm	l	lm	l	l	lm	l	lm	l	l	lm	lm	lm	lm	l	l	l	lm	l	l	l	l	l	lm	lm	lm	lm	l	l	l	lm	lm	lm	lm	lm	lm	lm	lm	l	l
Marker12351	chr11	lmxll	lm	l	lm	l	lm	lm	lm	lm	l	lm	l	l	lm	l	lm	l	l	lm	lm	lm	lm	l	l	l	l	l	l	l	l	l	lm	lm	lm	lm	l	l	l	lm	lm	lm	lm	lm	lm	lm	lm	l	l
Marker12352	chr11	lmxll	lm	l	lm	l	lm	lm	lm	lm	l	lm	l	l	lm	l	lm	l	l	lm	lm	lm	lm	l	l	l	l	l	l	l	l	l	lm	lm	lm	lm	l	l	l	lm	lm	lm	lm	lm	lm	lm	lm	l	l
Marker12372	chr11	nnxnp	n	np	np	np	np	n	n	n	n	n	np	np	n	n	n	n	np	np	n	np	n	n	np	n	np	np	np	n	n	np	n	n	n	np	n	n	np	n	n	np	np	np	n	n	np	n	n
Marker12373	chr11	lmxll	lm	l	lm	l	lm	lm	lm	lm	l	lm	l	l	lm	l	lm	l	l	lm	lm	lm	lm	l	l	l	l	l	l	l	l	l	lm	lm	lm	lm	l	l	l	lm	lm	lm	lm	lm	lm	lm	lm	l	l
Marker12374	chr11	nnxnp	n	np	np	np	np	n	n	n	n	n	np	np	n	n	n	n	np	np	n	np	n	n	np	n	np	np	np	n	n	np	n	n	n	np	n	n	np	n	n	np	np	np	n	n	np	n	n
Marker12375	chr11	nnxnp	n	np	np	np	np	n	n	n	n	n	np	np	n	n	n	n	np	np	n	np	n	n	np	n	np	np	np	n	n	np	n	n	n	np	n	n	np	n	n	np	np	np	n	n	np	n	n
Marker12376	chr11	lmxll	lm	l	lm	l	lm	lm	lm	lm	l	lm	l	l	lm	l	lm	l	l	lm	lm	lm	lm	l	l	l	l	l	l	l	l	l	lm	lm	lm	lm	l	l	l	lm	lm	lm	lm	lm	lm	lm	lm	l	l
Marker12377	chr11	lmxll	lm	l	lm	l	lm	lm	lm	lm	l	lm	l	l	lm	l	lm	l	l	lm	lm	lm	lm	l	l	l	l	l	l	l	l	l	lm	lm	lm	lm	l	l	l	lm	lm	lm	lm	lm	lm	lm	lm	l	l
Marker12388	chr11	lmxll	lm	l	lm	l	lm	lm	lm	lm	l	lm	l	l	lm	l	lm	l	l	lm	lm	lm	lm	l	l	l	l	l	l	l	l	l	lm	lm	lm	lm	l	l	l	lm	lm	l	lm	lm	lm	lm	lm	l	l
Marker12389	chr11	lmxll	lm	l	lm	l	lm	lm	lm	lm	l	lm	l	l	lm	l	lm	l	l	lm	lm	lm	lm	l	l	l	l	l	l	l	l	l	lm	lm	lm	lm	l	l	l	lm	lm	l	lm	lm	lm	lm	lm	l	l
Marker12405	chr11	nnxnp	n	pn	pn	pn	pn	n	n	n	n	n	pn	pn	n	pn	n	n	pn	pn	n	pn	n	n	pn	n	pn	pn	pn	n	n	pn	n	n	n	pn	n	n	pn	n	n	pn	pn	pn	n	pn	pn	n	n
Marker12407	chr11	nnxnp	n	pn	pn	pn	p	n	n	n	n	n	pn	pn	n	n	n	n	pn	p	n	p	n	n	pn	n	pn	pn	pn	n	n	pn	n	n	n	p	n	n	pn	n	n	pn	p	p	n	n	p	n	n
Marker12408	chr11	nnxnp	n	pn	pn	pn	p	n	n	n	n	n	pn	pn	n	n	n	n	pn	p	n	p	n	n	pn	n	pn	pn	pn	n	n	pn	n	n	n	p	n	n	pn	n	n	pn	p	p	n	n	p	n	n
Marker12428	chr11	hkxhk	hk	hk	h	hk	hk	hk	hk	hk	k	hk	k	hk	hk	k	hk	k	hk	h	hk	h	hk	k	hk	hk	hk	hk	hk	hk	k	hk	hk	hk	hk	h	k	k	hk	hk	hk	hk	h	hk	h	hk	h	k	k
Marker12429	chr11	lmxll	lm	l	lm	l	l	lm	lm	lm	l	lm	l	l	lm	l	lm	l	l	lm	lm	lm	lm	l	l	l	l	l	l	l	l	l	lm	lm	lm	lm	l	l	l	lm	lm	l	lm	lm	lm	lm	lm	l	l
Marker12430	chr11	lmxll	lm	l	lm	l	l	lm	lm	lm	l	lm	l	l	lm	l	lm	l	l	lm	lm	lm	lm	l	l	l	l	l	l	l	l	l	lm	lm	lm	lm	l	l	l	lm	lm	l	lm	lm	lm	lm	lm	l	l
Marker12431	chr11	hkxhk	hk	hk	h	hk	hk	hk	hk	hk	k	hk	k	hk	hk	k	hk	k	hk	h	hk	h	hk	k	hk	hk	hk	hk	hk	hk	k	hk	hk	hk	hk	h	k	k	hk	hk	hk	hk	h	hk	h	hk	h	k	k
Marker12432	chr11	lmxll	lm	l	lm	l	l	lm	lm	lm	lm	lm	l	l	lm	l	lm	l	l	lm	lm	lm	lm	l	l	l	l	l	l	l	l	l	lm	lm	lm	lm	l	l	l	lm	lm	l	lm	lm	lm	lm	lm	l	l
Marker12441	chr11	nnxnp	n	pn	n	n	pn	p	p	p	pn	p	pn	n	p	pn	p	pn	n	n	p	n	p	pn	n	pn	n	n	n	pn	pn	n	p	p	p	n	pn	pn	n	p	p	n	n	n	n	p	n	pn	pn
Marker12444	chr11	nnxnp	n	np	np	np	np	n	n	n	n	n	np	np	n	n	n	n	np	p	n	np	n	n	np	n	np	np	np	n	n	np	n	n	n	p	n	n	np	n	n	np	p	p	p	n	p	n	n
Marker12445	chr11	nnxnp	n	np	np	np	np	n	n	n	n	n	np	np	n	n	n	n	np	p	n	np	n	n	np	n	np	np	np	n	n	np	n	n	n	p	n	n	np	n	n	np	p	p	p	n	p	n	n
Marker12446	chr11	nnxnp	n	np	np	np	np	n	n	n	n	n	np	np	n	n	n	n	np	p	n	np	n	n	np	n	np	np	np	n	n	np	n	n	n	p	n	n	np	n	n	np	p	p	p	n	p	n	n
Marker12447	chr11	nnxnp	n	np	np	np	np	n	n	n	n	n	np	np	n	n	n	n	np	p	n	np	n	n	np	n	np	np	np	n	n	np	n	n	n	p	n	n	np	n	n	np	p	p	p	n	p	n	n
Marker12448	chr11	nnxnp	n	np	np	np	np	n	n	n	n	n	np	np	n	n	n	n	np	p	n	np	n	n	np	n	np	np	np	n	n	np	n	n	n	p	n	n	np	n	n	np	p	p	p	n	p	n	n
Marker12449	chr11	nnxnp	n	pn	pn	pn	pn	n	n	n	n	n	pn	pn	n	n	n	n	pn	p	n	p	n	n	pn	n	pn	pn	pn	n	n	pn	n	n	n	p	n	n	pn	n	n	pn	p	p	p	n	p	n	n
Marker12486	chr11	hkxhk	hk	hk	hk	h	h	k	k	k	hk	k	hk	h	k	hk	k	hk	h	hk	k	hk	k	hk	h	hk	h	h	h	hk	hk	h	k	k	k	hk	hk	hk	h	k	k	h	hk	hk	hk	k	hk	hk	hk
Marker12487	chr11	hkxhk	hk	hk	hk	h	h	k	k	k	hk	k	hk	h	k	hk	k	hk	h	hk	k	hk	k	hk	h	hk	h	h	h	hk	hk	h	k	k	k	hk	hk	hk	h	k	k	h	hk	hk	hk	k	hk	hk	hk
Marker12488	chr11	hkxhk	hk	hk	hk	h	h	k	k	k	hk	k	hk	h	k	hk	k	hk	h	hk	k	hk	k	hk	h	hk	h	h	h	hk	hk	h	k	k	k	hk	hk	hk	h	k	k	h	hk	hk	hk	k	hk	hk	hk
Marker12490	chr11	hkxhk	hk	hk	hk	h	h	k	k	k	hk	k	hk	h	k	hk	k	hk	h	hk	k	hk	k	hk	h	hk	h	h	h	hk	hk	h	k	k	k	hk	hk	hk	h	k	k	h	hk	hk	hk	k	hk	hk	hk
Marker12491	chr11	hkxhk	hk	hk	hk	h	h	k	k	k	hk	k	hk	h	k	hk	k	hk	h	hk	k	hk	k	hk	h	hk	h	h	h	hk	hk	h	k	k	k	hk	hk	hk	h	k	k	h	hk	hk	hk	k	hk	hk	hk
Marker12495	chr11	nnxnp	n	np	np	p	p	n	n	n	n	n	np	np	n	n	n	n	p	np	n	np	n	n	np	n	p	p	np	n	n	np	n	n	n	np	n	n	p	n	n	p	np	np	np	n	np	n	n
Marker12497	chr11	nnxnp	n	np	n	n	n	np	np	np	p	np	np	n	np	p	np	p	n	n	np	n	np	p	np	p	n	n	np	np	p	n	np	np	np	n	np	p	n	np	np	n	n	n	n	np	n	np	p
Marker12514	chr11	lmxll	lm	l	l	lm	lm	l	l	lm	lm	l	lm	lm	l	lm	l	lm	lm	l	l	l	l	lm	lm	lm	lm	lm	lm	lm	lm	m	l	l	l	l	lm	lm	lm	l	l	lm	l	l	l	l	l	lm	lm
Marker12517	chr11	lmxll	lm	l	l	lm	lm	l	l	lm	lm	l	lm	lm	l	lm	l	lm	lm	l	l	l	l	lm	lm	lm	lm	lm	lm	lm	lm	m	l	l	l	l	lm	lm	lm	l	l	lm	l	l	l	l	l	lm	lm
Marker12518	chr11	lmxll	lm	l	lm	l	l	lm	lm	lm	l	lm	l	l	lm	l	lm	l	l	lm	lm	lm	lm	lm	l	l	l	l	l	l	l	l	lm	lm	lm	lm	l	l	l	lm	lm	l	lm	lm	lm	lm	lm	l	l
Marker12536	chr11	lmxll	lm	l	lm	l	l	lm	lm	lm	l	lm	l	l	lm	l	lm	l	l	lm	lm	lm	lm	l	l	l	l	lm	l	l	l	l	lm	lm	lm	lm	l	l	l	lm	lm	l	lm	lm	lm	lm	lm	l	l
Marker12538	chr11	lmxll	lm	l	lm	l	l	lm	lm	lm	l	lm	l	l	lm	l	lm	l	l	lm	lm	lm	lm	l	l	l	l	lm	l	l	l	l	lm	lm	lm	lm	l	l	l	lm	lm	l	lm	lm	lm	lm	lm	l	l
Marker12539	chr11	lmxll	lm	l	l	lm	lm	l	l	l	lm	l	lm	lm	l	lm	l	lm	lm	l	l	l	l	lm	lm	lm	lm	l	lm	lm	lm	lm	l	l	l	l	lm	lm	lm	l	l	lm	l	l	l	l	l	lm	lm
Marker12540	chr11	nnxnp	n	np	n	n	n	np	np	np	np	np	np	n	np	np	np	np	n	n	np	n	np	np	n	np	n	n	n	np	np	n	np	np	np	n	np	np	n	np	np	n	n	n	n	np	n	np	np
Marker12541	chr11	lmxll	lm	l	lm	l	l	lm	lm	lm	l	lm	l	l	lm	l	lm	l	l	lm	lm	lm	lm	l	l	l	l	lm	l	l	l	l	lm	lm	lm	lm	l	l	l	lm	lm	l	lm	lm	lm	lm	lm	l	l
Marker12542	chr11	nnxnp	n	pn	pn	pn	pn	n	n	n	n	n	pn	pn	n	n	n	n	pn	pn	n	pn	n	n	pn	n	pn	pn	pn	n	n	pn	n	n	n	pn	n	n	pn	n	n	pn	pn	pn	pn	n	pn	n	n
Marker12579	chr11	nnxnp	n	np	np	n	n	n	n	n	n	n	np	np	n	n	n	n	np	np	n	n	n	n	np	n	p	np	np	n	n	n	n	n	n	np	n	n	np	n	n	np	np	np	np	n	np	n	n
Marker12580	chr11	nnxnp	n	np	np	n	n	n	n	n	n	n	np	np	n	n	n	n	np	np	n	n	n	n	np	n	p	np	np	n	n	n	n	n	n	np	n	n	np	n	n	np	np	np	np	n	np	n	n
Marker12581	chr11	nnxnp	n	np	n	n	n	np	np	np	np	np	np	n	np	np	np	np	n	n	np	n	np	np	n	np	n	n	n	np	np	n	np	np	np	n	np	np	n	np	np	n	n	n	n	np	n	np	np
Marker12582	chr11	nnxnp	n	np	np	np	np	n	n	n	n	n	np	np	n	n	n	n	np	np	n	np	n	n	np	n	np	np	np	n	n	np	n	n	n	np	n	np	np	n	n	np	np	np	np	n	np	n	n
Marker12583	chr11	nnxnp	n	np	n	n	n	np	np	np	np	np	np	n	np	np	np	np	n	n	np	n	np	np	n	np	n	n	n	np	np	n	np	np	np	n	np	np	n	np	np	n	n	n	n	np	n	np	np
Marker12592	chr11	nnxnp	n	np	np	np	np	n	n	n	n	n	np	np	n	n	n	n	np	np	n	np	n	n	np	n	np	np	np	n	n	p	n	n	n	np	n	n	np	n	n	np	np	np	np	n	np	n	n
Marker12603	chr11	nnxnp	n	np	p	np	np	n	n	n	n	n	np	np	n	n	n	n	np	p	n	np	n	n	np	n	np	p	np	n	n	np	n	n	n	p	n	n	np	n	n	np	p	p	p	n	p	n	n
Marker12610	chr11	nnxnp	n	np	n	n	n	np	np	np	np	np	np	n	np	np	np	np	n	n	np	n	np	np	n	np	n	n	n	np	np	n	np	np	np	n	np	np	n	np	np	n	n	n	n	np	n	np	np
Marker12611	chr11	nnxnp	n	np	n	n	n	np	np	np	np	np	np	n	np	np	np	np	n	n	np	n	np	np	n	np	n	n	n	np	np	n	np	np	np	n	np	np	n	np	np	n	n	n	n	np	n	np	np
Marker12612	chr11	nnxnp	n	np	n	n	n	np	np	np	np	np	np	n	np	np	np	np	n	n	np	n	np	np	n	np	n	n	n	np	np	n	np	np	np	n	np	np	n	np	np	n	n	n	n	np	n	np	np
Marker12613	chr11	nnxnp	n	np	n	n	n	np	np	np	np	np	np	n	np	np	np	np	n	n	np	n	np	np	n	np	n	n	n	np	np	n	np	np	np	n	np	np	n	np	np	n	n	n	n	np	n	np	np
Marker12616	chr11	nnxnp	n	pn	n	n	n	pn	pn	pn	pn	pn	pn	n	pn	pn	pn	pn	n	n	pn	n	pn	pn	n	pn	n	n	n	pn	pn	n	pn	pn	pn	n	pn	pn	n	pn	pn	n	n	n	n	pn	n	pn	pn
Marker12617	chr11	nnxnp	n	pn	n	n	n	pn	pn	pn	pn	pn	pn	n	pn	pn	pn	pn	n	n	pn	n	pn	pn	n	pn	n	n	n	pn	pn	n	pn	pn	pn	n	pn	pn	n	pn	pn	n	n	n	n	pn	n	pn	pn
Marker12631	chr11	lmxll	lm	l	lm	l	l	lm	lm	lm	l	lm	l	l	lm	l	lm	l	l	lm	lm	lm	lm	l	l	l	l	lm	l	l	l	l	lm	lm	lm	l	l	l	l	lm	lm	l	lm	lm	lm	lm	lm	l	l
Marker12633	chr11	lmxll	lm	l	l	lm	lm	l	l	l	lm	l	lm	lm	l	lm	l	lm	lm	l	l	l	l	lm	lm	lm	lm	l	lm	lm	lm	l	l	l	l	lm	lm	lm	lm	l	l	lm	l	l	l	l	l	lm	lm
Marker12638	chr11	lmxll	lm	l	lm	l	lm	lm	lm	lm	l	lm	l	l	lm	l	lm	l	l	l	lm	lm	lm	l	l	l	l	lm	l	l	l	l	lm	lm	lm	l	l	l	l	lm	lm	l	lm	lm	lm	lm	lm	l	l
Marker12646	chr11	lmxll	lm	l	lm	lm	l	lm	lm	lm	lm	lm	l	l	lm	l	lm	l	l	lm	lm	lm	lm	lm	l	l	l	lm	l	l	l	l	lm	lm	lm	l	l	l	l	lm	lm	lm	lm	lm	lm	lm	lm	l	l
Marker12647	chr11	lmxll	lm	l	lm	lm	l	lm	lm	lm	lm	lm	l	l	lm	l	lm	l	l	lm	lm	lm	lm	lm	l	l	l	lm	l	l	l	l	lm	lm	lm	l	l	l	l	lm	lm	lm	lm	lm	lm	lm	lm	l	l
Marker12657	chr11	nnxnp	n	np	n	n	n	np	np	np	np	np	np	n	np	np	np	np	n	n	np	n	np	np	n	np	n	n	n	np	np	n	np	np	np	n	np	np	n	np	np	n	n	n	n	np	n	np	n
Marker12696	chr11	lmxll	lm	l	l	lm	lm	l	l	l	lm	l	lm	lm	l	lm	l	lm	lm	l	l	l	lm	lm	lm	lm	lm	l	lm	lm	lm	lm	l	l	l	m	lm	lm	lm	l	l	lm	l	l	l	l	l	lm	lm
Marker12697	chr11	nnxnp	n	np	np	np	np	n	n	n	n	n	np	np	n	n	n	n	np	np	n	np	n	n	np	n	np	np	np	n	n	np	n	n	n	n	n	n	np	n	n	np	np	np	np	n	np	n	np
Marker12698	chr11	nnxnp	n	np	n	n	n	np	np	np	np	np	np	n	np	np	np	np	n	n	np	n	np	np	n	np	n	n	n	np	np	n	np	np	np	n	np	np	n	np	np	n	n	n	n	np	n	np	n
Marker12699	chr11	nnxnp	n	np	n	n	n	np	np	np	np	np	np	n	np	np	np	np	np	n	np	n	np	np	n	np	n	n	n	np	np	n	np	np	np	n	np	np	n	np	np	n	n	n	n	np	n	np	n
Marker12709	chr11	lmxll	lm	l	lm	lm	lm	l	l	l	lm	l	lm	lm	l	lm	l	lm	lm	l	l	lm	l	lm	lm	lm	lm	l	lm	lm	lm	lm	l	l	l	lm	lm	lm	lm	l	l	lm	l	l	l	l	l	lm	lm
Marker12710	chr11	hkxhk	hk	hk	hk	hk	hk	hk	hk	hk	h	hk	h	hk	hk	h	hk	h	hk	k	hk	hk	hk	h	hk	h	hk	k	hk	h	h	hk	hk	hk	hk	hk	h	h	hk	hk	hk	hk	k	k	k	hk	k	h	hk
Marker12712	chr11	lmxll	ml	l	ml	l	l	m	m	m	l	m	l	l	m	l	m	l	l	ml	m	ml	m	l	l	l	l	ml	l	l	l	l	m	m	m	l	l	ml	l	m	m	l	ml	ml	ml	m	ml	l	l
Marker12717	chr11	nnxnp	n	np	n	n	n	np	np	np	np	np	np	n	np	np	np	np	n	n	np	n	np	np	n	np	n	n	n	np	np	n	np	np	np	n	np	np	n	np	np	n	n	n	n	np	n	np	n
Marker12724	chr11	nnxnp	n	np	p	np	np	n	n	n	n	n	np	np	n	n	n	n	np	p	n	p	n	n	np	n	np	p	np	n	n	np	n	n	n	np	n	n	np	n	n	np	p	p	p	n	p	n	np
Marker12749	chr11	nnxnp	n	pn	n	n	n	pn	pn	pn	n	pn	pn	n	pn	pn	pn	pn	pn	n	pn	n	pn	pn	n	pn	n	n	n	pn	pn	n	pn	pn	pn	n	pn	pn	n	pn	pn	n	n	n	n	pn	n	pn	n
Marker12758	chr11	nnxnp	n	pn	n	n	n	pn	p	pn	pn	pn	pn	n	p	pn	pn	pn	n	n	p	pn	pn	pn	n	pn	n	n	n	pn	pn	n	p	p	pn	n	pn	pn	n	p	pn	n	n	n	n	p	n	pn	n
Marker12759	chr11	nnxnp	n	pn	n	n	n	pn	p	pn	pn	pn	pn	n	p	pn	pn	pn	n	n	p	pn	pn	pn	n	pn	n	n	n	pn	pn	n	p	p	pn	n	pn	pn	n	p	pn	n	n	n	n	p	n	pn	n
Marker12760	chr11	nnxnp	n	pn	pn	n	n	p	p	p	pn	pn	pn	n	p	pn	pn	pn	n	n	p	pn	p	pn	n	pn	n	n	n	pn	pn	n	p	p	p	n	pn	pn	n	p	p	n	n	n	n	p	pn	pn	n
Marker12761	chr11	nnxnp	n	np	np	np	np	n	n	n	np	np	n	np	n	n	np	n	np	np	n	np	n	n	np	np	np	p	np	n	n	np	n	n	n	np	n	n	np	n	n	np	p	p	p	n	np	n	np
Marker12762	chr11	nnxnp	n	pn	n	n	n	p	p	p	pn	pn	pn	n	p	pn	pn	pn	n	n	p	pn	p	pn	n	pn	n	n	n	pn	pn	n	p	p	pn	n	pn	pn	n	p	pn	n	n	n	n	p	n	pn	n
Marker12807	chr11	nnxnp	n	np	np	p	p	n	n	np	n	n	np	np	n	n	n	n	p	np	n	np	n	n	p	np	p	np	np	np	n	p	n	n	n	p	n	n	p	n	n	p	np	np	np	n	np	n	p
Marker12824	chr11	nnxnp	n	np	np	np	np	n	n	n	n	n	np	np	n	n	n	n	np	np	n	np	n	n	np	n	np	np	np	n	n	np	n	n	n	n	n	n	np	n	n	np	np	np	np	n	np	n	np
Marker12932	chr11	lmxll	lm	l	l	lm	l	l	lm	lm	lm	lm	lm	l	l	l	lm	l	lm	l	lm	lm	l	lm	l	l	l	l	l	l	lm	lm	lm	l	l	lm	lm	l	l	l	lm	lm	lm	l	lm	l	lm	l	lm
Marker12947	chr11	lmxll	lm	l	lm	l	l	lm	lm	lm	l	l	l	l	lm	l	lm	l	l	lm	lm	lm	lm	l	l	l	l	lm	l	l	l	l	lm	lm	lm	l	l	l	l	lm	l	l	lm	lm	lm	lm	lm	l	l
Marker12948	chr11	lmxll	ml	l	ml	l	l	ml	ml	ml	l	l	l	l	ml	l	ml	l	l	ml	ml	ml	ml	l	l	l	l	ml	l	l	l	l	ml	ml	ml	l	l	l	l	ml	l	l	ml	ml	ml	ml	ml	l	l
Marker12949	chr11	lmxll	ml	l	ml	l	l	ml	ml	ml	l	l	l	l	ml	l	ml	l	l	ml	ml	ml	ml	l	l	l	l	ml	l	l	l	l	ml	ml	ml	l	l	l	l	ml	l	l	ml	ml	ml	ml	ml	l	l
Marker12950	chr11	lmxll	ml	l	ml	l	l	ml	ml	ml	l	l	l	l	ml	l	ml	l	l	ml	ml	ml	ml	l	l	l	l	ml	l	l	l	l	ml	ml	ml	l	l	l	l	ml	l	l	ml	ml	ml	ml	ml	l	l
Marker12951	chr11	lmxll	ml	l	ml	l	l	ml	ml	ml	l	l	l	l	ml	l	ml	l	l	ml	ml	ml	ml	l	l	l	l	ml	l	l	l	l	ml	ml	ml	l	l	l	l	ml	l	l	ml	ml	ml	ml	ml	l	l
Marker12979	chr11	hkxhk	hk	hk	hk	k	hk	h	h	h	hk	hk	hk	k	h	hk	hk	hk	k	hk	h	hk	h	hk	k	hk	k	hk	k	hk	hk	k	h	h	h	k	hk	hk	k	h	hk	k	hk	hk	hk	h	hk	hk	k
Marker12980	chr11	nnxnp	n	np	n	n	np	np	np	np	np	np	np	n	np	np	np	np	n	n	np	n	np	np	n	np	n	n	n	np	np	n	np	np	np	n	np	np	n	np	np	n	n	n	n	np	n	np	n
Marker12981	chr11	lmxll	lm	l	lm	l	l	lm	lm	l	l	l	l	l	lm	l	lm	l	l	lm	lm	lm	lm	l	l	l	l	lm	l	l	l	l	lm	lm	lm	l	l	l	l	lm	l	l	lm	lm	lm	lm	lm	l	l
Marker12982	chr11	lmxll	lm	l	l	lm	lm	l	l	l	lm	lm	lm	lm	l	lm	lm	lm	lm	l	l	l	l	lm	lm	lm	lm	l	lm	lm	lm	lm	l	l	l	lm	lm	lm	lm	l	lm	lm	l	l	l	l	l	lm	lm
Marker12987	chr11	lmxll	lm	l	lm	l	l	lm	lm	lm	l	l	l	l	lm	l	lm	l	l	lm	lm	lm	lm	l	l	l	l	lm	l	l	l	l	lm	lm	lm	l	l	l	l	lm	l	l	lm	lm	lm	lm	lm	l	l
Marker12988	chr11	lmxll	lm	l	lm	l	l	lm	lm	lm	l	l	l	l	lm	l	lm	l	l	lm	lm	lm	lm	l	l	l	l	lm	l	l	l	l	lm	lm	lm	l	l	l	l	lm	l	l	lm	lm	lm	lm	lm	l	l
Marker12989	chr11	hkxhk	hk	hk	hk	k	k	h	h	h	hk	hk	hk	k	h	hk	h	hk	k	hk	h	hk	h	hk	k	hk	k	hk	k	hk	hk	k	h	h	h	k	hk	hk	k	h	hk	k	hk	hk	hk	h	hk	hk	k
Marker12990	chr11	nnxnp	n	pn	n	n	n	pn	pn	pn	pn	pn	pn	n	pn	pn	pn	pn	n	n	pn	n	pn	pn	n	pn	n	n	n	pn	pn	n	pn	pn	pn	n	pn	pn	n	pn	pn	n	n	n	n	pn	n	pn	n
Marker13073	chr11	lmxll	lm	l	l	lm	lm	l	l	l	lm	lm	lm	lm	l	lm	l	lm	lm	l	l	l	l	lm	lm	lm	lm	l	lm	lm	lm	lm	l	l	l	lm	lm	lm	lm	l	lm	lm	l	l	l	l	l	lm	lm
Marker13076	chr11	lmxll	lm	l	lm	l	l	lm	lm	lm	l	l	l	l	lm	l	lm	l	l	lm	lm	lm	lm	l	l	l	l	lm	l	l	l	l	lm	lm	lm	l	l	l	l	lm	l	l	lm	lm	lm	lm	lm	l	l
Marker13081	chr11	lmxll	lm	l	l	lm	lm	l	l	l	lm	lm	lm	lm	l	lm	l	lm	lm	l	l	l	l	lm	lm	lm	lm	l	lm	lm	lm	lm	l	l	l	lm	lm	lm	lm	l	lm	lm	l	l	l	l	l	lm	lm
Marker13082	chr11	lmxll	lm	l	l	lm	lm	l	l	l	lm	lm	lm	lm	l	lm	l	lm	lm	l	l	l	l	lm	lm	lm	lm	l	lm	lm	lm	lm	l	l	l	lm	lm	lm	lm	l	lm	lm	l	l	l	l	l	lm	lm
Marker13130	chr11	nnxnp	n	np	p	np	np	n	n	n	n	n	np	np	n	n	n	n	np	p	n	np	n	n	np	n	np	p	np	n	n	np	n	n	n	np	n	n	np	n	n	np	p	p	p	n	p	n	np
Marker13131	chr11	nnxnp	n	np	n	n	n	p	p	np	np	np	np	n	p	np	p	np	n	n	p	np	p	np	n	np	n	n	n	np	np	n	p	p	p	n	np	np	n	p	np	n	n	n	n	p	n	np	n
Marker13142	chr11	nnxnp	n	np	np	np	np	n	n	n	n	n	n	np	n	n	n	n	np	p	n	p	n	n	np	n	np	p	np	n	n	np	n	n	n	np	n	n	np	n	n	np	p	p	p	n	p	n	np
Marker13143	chr11	nnxnp	n	np	p	np	np	n	n	n	n	n	n	np	n	n	n	n	np	p	n	p	n	n	np	n	np	np	np	n	n	np	n	n	n	np	n	n	np	n	n	np	p	p	p	n	p	n	np
Marker13144	chr11	nnxnp	n	np	p	np	np	n	n	n	n	n	np	np	n	n	n	n	np	p	n	p	n	n	np	n	np	np	np	n	n	np	n	n	n	np	n	n	np	n	n	np	p	p	p	n	p	n	np
Marker13145	chr11	nnxnp	n	np	p	np	np	n	n	n	n	n	np	np	n	n	n	n	np	p	n	p	n	n	np	n	np	np	np	n	n	np	n	n	n	np	n	n	np	n	n	np	p	p	p	n	p	n	np
Marker13146	chr11	nnxnp	n	np	n	n	n	p	p	p	np	np	np	n	p	np	np	np	n	n	p	n	p	np	n	np	n	n	n	np	np	n	p	p	p	n	np	np	n	p	np	n	n	n	n	p	n	np	n
Marker13162	chr11	nnxnp	n	np	p	np	np	n	n	n	np	n	n	np	np	n	n	n	np	p	n	p	n	n	np	n	np	np	np	n	n	np	n	n	n	np	n	n	np	n	n	np	p	p	p	n	p	n	np
Marker13163	chr11	nnxnp	n	pn	p	pn	pn	n	n	n	pn	n	n	pn	pn	n	n	n	pn	p	n	pn	n	n	pn	n	pn	pn	pn	n	n	pn	n	n	n	pn	n	n	pn	n	n	pn	p	p	p	n	p	n	pn
Marker13167	chr11	nnxnp	n	np	np	np	np	n	n	n	n	n	n	np	n	n	n	n	n	p	n	np	np	n	np	n	p	np	np	n	n	np	n	n	n	np	n	n	np	n	n	np	p	p	np	n	p	n	np
Marker13168	chr11	nnxnp	n	np	np	np	np	n	n	n	n	n	n	np	n	n	n	n	n	p	n	np	np	n	np	n	p	np	np	n	n	np	n	n	n	np	n	n	np	n	n	np	p	p	np	n	p	n	np
Marker13169	chr11	nnxnp	n	pn	pn	pn	pn	n	n	n	n	n	n	pn	n	n	n	n	n	p	n	pn	pn	n	pn	n	p	pn	pn	n	n	pn	n	n	n	pn	n	n	pn	n	n	pn	p	p	pn	n	p	n	pn
Marker13170	chr11	nnxnp	n	np	np	np	np	n	n	n	n	n	n	np	n	n	n	n	n	p	n	np	np	n	np	n	p	np	np	n	n	np	n	n	n	np	n	n	np	n	n	np	p	p	np	n	p	n	np
Marker13219	chr11	nnxnp	n	np	n	n	n	np	np	np	np	np	np	n	np	np	np	np	n	n	np	np	np	np	n	np	n	n	np	np	np	n	np	np	np	n	np	np	n	np	np	n	n	n	n	np	n	np	n
Marker13251	chr11	lmxll	lm	l	l	lm	lm	l	l	l	lm	lm	lm	lm	l	lm	l	lm	lm	l	l	l	l	lm	lm	lm	lm	l	lm	lm	lm	lm	l	l	l	lm	lm	lm	lm	l	l	lm	l	l	l	l	l	lm	lm
Marker13252	chr11	lmxll	lm	l	lm	l	l	lm	lm	lm	l	l	l	l	lm	l	lm	l	l	lm	lm	lm	lm	l	l	l	l	lm	l	l	l	l	lm	lm	lm	l	l	l	l	lm	lm	l	lm	lm	lm	lm	lm	l	l
Marker13253	chr11	lmxll	lm	l	l	lm	lm	l	l	l	lm	lm	lm	lm	l	lm	l	lm	lm	l	l	l	l	lm	lm	lm	lm	l	lm	lm	lm	lm	l	l	l	lm	lm	lm	lm	l	l	lm	l	l	l	l	l	lm	lm
Marker13290	chr11	nnxnp	n	np	n	n	n	np	np	np	np	np	np	n	np	np	np	np	n	n	np	n	np	np	n	np	n	n	n	np	np	n	np	np	np	n	np	np	n	np	np	n	n	n	n	np	n	np	n
Marker13291	chr11	lmxll	lm	l	l	lm	lm	l	l	l	lm	lm	lm	lm	l	lm	l	lm	lm	l	l	l	l	lm	lm	lm	lm	l	lm	lm	lm	lm	l	l	l	lm	lm	lm	lm	l	l	lm	l	l	l	l	l	lm	lm
Marker13292	chr11	lmxll	lm	l	l	lm	lm	l	l	l	lm	lm	lm	lm	l	lm	l	lm	lm	l	l	l	l	lm	lm	lm	lm	l	lm	lm	lm	lm	l	l	l	lm	lm	lm	lm	l	l	lm	l	l	l	l	l	lm	lm
Marker13334	chr11	nnxnp	n	pn	pn	pn	n	n	n	pn	n	n	pn	pn	n	pn	n	n	pn	pn	n	pn	n	n	pn	n	pn	pn	pn	n	n	n	n	n	n	pn	n	n	pn	n	pn	pn	pn	pn	pn	n	pn	n	pn
Marker13336	chr11	nnxnp	n	pn	pn	pn	n	n	n	pn	n	n	pn	pn	n	n	n	n	pn	pn	n	pn	n	n	pn	n	pn	pn	pn	n	n	n	n	n	n	pn	n	n	pn	n	pn	pn	pn	pn	pn	n	pn	n	pn
Marker13337	chr11	nnxnp	n	pn	pn	pn	n	n	n	pn	n	n	pn	pn	n	n	n	n	pn	pn	n	pn	n	n	pn	n	pn	pn	pn	n	n	n	n	n	n	pn	n	n	pn	n	pn	pn	pn	pn	pn	n	pn	n	pn
Marker13383	chr11	nnxnp	n	pn	pn	p	n	n	n	n	n	n	pn	pn	n	n	n	n	pn	pn	n	pn	n	n	pn	n	pn	pn	pn	n	n	p	n	n	n	pn	n	n	p	n	n	pn	pn	pn	pn	n	pn	n	pn
Marker13392	chr11	lmxll	lm	l	l	lm	lm	l	l	l	lm	lm	lm	lm	l	lm	l	lm	lm	l	l	l	l	lm	lm	lm	lm	l	lm	lm	lm	lm	l	l	l	lm	lm	lm	lm	l	l	lm	l	l	l	l	l	lm	lm
Marker13393	chr11	lmxll	lm	l	l	lm	lm	l	l	l	lm	lm	lm	lm	l	lm	l	lm	lm	l	l	l	l	lm	lm	lm	lm	l	lm	lm	lm	lm	l	l	l	lm	lm	lm	lm	l	l	lm	l	l	l	l	l	lm	lm
Marker13394	chr11	nnxnp	n	np	np	np	np	n	n	n	n	n	np	np	n	n	n	n	np	np	n	np	n	n	np	n	np	np	np	n	n	np	n	n	n	np	n	n	np	n	n	np	np	np	np	n	np	n	np
Marker13396	chr11	nnxnp	n	np	n	n	n	np	np	np	np	np	np	n	np	np	np	np	n	n	np	n	np	np	n	np	n	n	n	np	np	n	np	np	np	n	np	np	n	np	np	n	n	n	n	np	n	np	n
Marker13397	chr11	nnxnp	n	np	n	n	n	np	np	np	np	np	np	n	np	np	np	np	n	n	np	n	np	np	n	np	n	n	n	np	np	n	np	np	np	n	np	np	n	np	np	n	n	n	n	np	n	np	n
Marker13411	chr11	lmxll	ml	l	ml	l	l	ml	ml	ml	ml	l	l	l	ml	l	ml	l	l	ml	ml	ml	ml	l	l	l	l	ml	l	l	l	ml	ml	ml	ml	l	l	l	l	ml	l	l	ml	ml	ml	ml	ml	l	l
Marker13412	chr11	lmxll	ml	l	ml	l	l	ml	ml	ml	ml	l	l	l	ml	l	ml	l	l	ml	ml	ml	ml	l	l	l	l	ml	l	l	l	ml	ml	ml	ml	l	l	l	l	ml	l	l	ml	ml	ml	ml	ml	l	l
Marker13413	chr11	lmxll	lm	l	lm	l	l	lm	lm	lm	lm	l	l	l	lm	l	lm	l	l	lm	lm	lm	lm	l	l	l	l	lm	l	l	l	lm	lm	lm	lm	l	l	l	l	lm	l	l	lm	lm	lm	lm	lm	l	l
Marker13440	chr11	lmxll	lm	l	lm	l	l	lm	lm	lm	l	l	l	l	lm	l	lm	l	l	lm	lm	lm	lm	l	l	l	l	lm	l	l	l	l	lm	lm	lm	l	l	l	l	lm	l	l	lm	lm	lm	lm	lm	l	l
Marker13441	chr11	lmxll	lm	l	lm	l	l	lm	lm	lm	l	l	l	l	lm	l	lm	l	l	lm	lm	lm	lm	l	l	l	l	lm	l	l	l	l	lm	lm	lm	l	l	l	l	lm	l	l	lm	lm	lm	lm	lm	l	l
Marker13449	chr11	lmxll	lm	l	lm	lm	lm	m	m	m	l	l	l	l	m	l	m	l	lm	lm	m	lm	m	l	l	l	l	lm	l	l	l	l	m	lm	m	l	l	l	l	m	l	l	lm	lm	lm	m	lm	l	l
Marker13451	chr11	lmxll	lm	l	lm	lm	lm	m	m	m	l	l	l	l	m	l	m	l	lm	lm	m	lm	m	l	l	l	l	lm	l	l	l	l	m	lm	m	l	l	l	l	m	l	l	lm	lm	lm	m	lm	l	l
Marker13480	chr11	nnxnp	n	np	n	n	n	np	np	np	np	np	np	n	np	np	np	np	n	n	np	n	np	np	n	np	n	n	n	np	np	n	np	np	np	n	np	np	n	np	np	n	n	n	n	np	n	np	n
Marker13497	chr11	nnxnp	n	pn	n	n	n	p	p	pn	pn	pn	pn	n	p	pn	p	pn	n	n	p	n	pn	pn	n	pn	n	n	n	pn	pn	n	p	p	p	n	pn	pn	n	p	pn	n	n	n	n	p	n	pn	n
Marker13521	chr11	nnxnp	n	pn	n	n	n	pn	pn	pn	p	p	pn	n	pn	p	pn	p	n	n	pn	n	pn	p	n	p	n	n	pn	p	p	n	pn	pn	pn	n	p	p	n	pn	p	n	n	n	n	pn	n	p	n
Marker13522	chr11	nnxnp	n	pn	n	n	n	pn	pn	pn	p	p	pn	n	pn	p	pn	p	n	n	pn	n	pn	p	n	p	n	n	pn	p	p	n	pn	pn	pn	n	p	p	n	pn	p	n	n	n	n	pn	n	p	n
Marker13523	chr11	lmxll	lm	l	l	lm	lm	l	l	l	lm	lm	lm	lm	l	lm	lm	lm	lm	l	l	l	l	lm	lm	lm	lm	l	lm	lm	lm	lm	l	l	l	lm	lm	lm	lm	l	lm	lm	l	l	l	l	l	lm	lm
Marker13524	chr11	nnxnp	n	pn	n	n	n	pn	pn	pn	pn	n	pn	n	pn	pn	pn	pn	n	n	pn	n	pn	pn	n	pn	n	n	n	pn	pn	n	pn	pn	pn	n	pn	pn	n	pn	pn	n	n	n	n	pn	n	pn	n
Marker13525	chr11	nnxnp	n	np	np	np	np	n	n	n	n	n	n	np	n	n	n	n	np	np	n	np	n	n	np	n	np	np	np	n	n	np	n	n	n	np	n	n	np	n	n	np	np	np	np	n	np	n	np
Marker13527	chr11	lmxll	lm	l	lm	l	l	lm	lm	lm	l	l	l	l	lm	l	lm	l	l	lm	lm	lm	lm	l	l	l	l	lm	l	l	l	l	lm	lm	lm	l	l	l	l	lm	l	l	lm	lm	lm	lm	lm	l	l
Marker13528	chr11	lmxll	lm	l	lm	l	l	lm	lm	lm	l	l	l	l	lm	l	lm	l	l	lm	lm	lm	lm	l	l	l	l	lm	l	l	l	l	lm	lm	lm	l	l	l	l	lm	l	l	lm	lm	lm	lm	lm	l	l
Marker13529	chr11	lmxll	lm	l	lm	l	l	lm	lm	lm	l	l	l	l	lm	l	lm	l	l	lm	lm	lm	lm	l	l	l	l	lm	l	l	l	l	lm	lm	lm	l	l	l	l	lm	l	l	lm	lm	lm	lm	lm	l	l
Marker13530	chr11	nnxnp	n	np	n	n	np	np	np	np	np	np	np	n	np	np	np	np	n	n	np	n	np	np	n	np	n	n	n	np	np	n	np	np	np	n	np	np	n	np	np	n	n	n	n	np	n	np	n
Marker13532	chr11	nnxnp	n	pn	n	n	pn	p	p	pn	pn	pn	pn	n	p	pn	p	pn	n	n	p	n	p	pn	n	pn	n	n	n	pn	pn	n	p	p	p	n	pn	pn	n	p	pn	n	n	n	n	p	n	pn	n
Marker13533	chr11	nnxnp	n	pn	n	n	pn	p	p	pn	pn	pn	pn	n	p	pn	p	pn	n	n	p	n	p	pn	n	pn	n	n	n	pn	pn	n	p	p	p	n	pn	pn	n	p	pn	n	n	n	n	p	n	pn	n
Marker13534	chr11	nnxnp	n	pn	n	n	pn	p	p	pn	pn	pn	pn	n	p	pn	p	pn	n	n	p	n	p	pn	n	pn	n	n	n	pn	pn	n	p	p	p	n	pn	pn	n	p	pn	n	n	n	n	p	n	pn	n
Marker13535	chr11	nnxnp	n	np	n	n	np	p	p	p	np	np	np	n	p	np	p	np	n	n	p	n	p	np	n	np	n	n	n	np	np	n	p	p	p	n	np	np	n	p	np	n	n	n	n	p	n	np	n
Marker13584	chr11	lmxll	lm	l	lm	l	l	lm	lm	lm	l	l	l	l	lm	l	lm	l	l	lm	lm	lm	lm	l	l	l	l	lm	l	l	l	l	lm	lm	lm	l	l	l	l	lm	l	l	lm	lm	lm	lm	lm	l	l
Marker13594	chr11	nnxnp	n	pn	n	n	n	pn	pn	pn	pn	pn	pn	n	pn	pn	pn	pn	n	n	pn	n	pn	pn	n	pn	n	n	n	pn	pn	n	pn	pn	pn	n	pn	pn	n	pn	pn	n	n	n	n	pn	n	pn	n
Marker13595	chr11	nnxnp	n	pn	n	n	n	pn	pn	pn	pn	pn	pn	n	pn	pn	pn	pn	n	n	pn	n	pn	pn	n	pn	n	n	n	pn	pn	n	pn	pn	pn	n	pn	pn	n	pn	pn	n	n	n	n	pn	n	pn	n
Marker13596	chr11	nnxnp	n	pn	n	n	n	pn	pn	pn	pn	pn	pn	n	pn	pn	pn	pn	n	n	pn	n	pn	pn	n	pn	n	n	n	pn	pn	n	pn	pn	pn	n	pn	pn	n	pn	pn	n	n	n	n	pn	n	pn	n
Marker13597	chr11	nnxnp	n	pn	n	n	n	pn	pn	pn	pn	pn	pn	n	pn	pn	pn	pn	n	n	pn	n	pn	pn	n	pn	n	n	n	pn	pn	n	pn	pn	pn	n	pn	pn	n	pn	pn	n	n	n	n	pn	n	pn	n
Marker13598	chr11	hkxhk	hk	hk	hk	k	k	h	h	h	hk	hk	hk	k	h	hk	h	hk	k	hk	h	hk	h	hk	k	hk	k	hk	k	hk	hk	k	h	h	h	k	hk	hk	k	h	hk	k	hk	hk	hk	h	hk	hk	k
Marker13599	chr11	hkxhk	hk	hk	hk	k	k	h	h	h	hk	hk	hk	k	h	hk	h	hk	k	hk	h	hk	h	hk	k	hk	k	hk	k	hk	hk	k	h	h	h	k	hk	hk	k	h	hk	k	hk	hk	hk	h	hk	hk	k
Marker13615	chr11	lmxll	lm	l	lm	l	lm	lm	lm	lm	l	l	l	l	lm	l	lm	l	l	lm	lm	lm	lm	l	l	l	lm	lm	l	l	l	l	lm	lm	lm	l	l	l	l	lm	l	l	lm	lm	lm	lm	lm	l	l
Marker13618	chr11	lmxll	lm	l	lm	l	lm	lm	lm	lm	l	l	l	l	lm	l	lm	l	l	lm	lm	lm	lm	l	l	l	l	lm	l	l	l	l	lm	lm	lm	l	l	l	l	lm	l	l	lm	lm	lm	lm	lm	l	l
Marker13639	chr11	lmxll	lm	l	lm	l	l	lm	lm	lm	l	l	l	l	lm	l	lm	l	l	lm	lm	lm	lm	l	l	l	l	lm	l	l	l	l	lm	lm	lm	l	l	l	l	lm	l	l	lm	lm	lm	lm	lm	l	l
Marker13640	chr11	nnxnp	n	np	np	np	np	n	np	n	n	n	np	np	n	n	n	n	np	np	n	np	n	n	np	n	np	np	np	np	n	np	n	n	n	np	n	n	np	n	n	np	np	np	np	n	np	n	np
Marker13641	chr11	lmxll	lm	l	lm	l	l	lm	lm	lm	l	l	l	l	lm	l	lm	l	l	lm	lm	lm	lm	l	l	l	l	lm	l	l	l	l	lm	lm	lm	l	l	l	l	lm	l	l	lm	lm	lm	lm	lm	l	l
Marker13642	chr11	lmxll	lm	l	lm	l	l	lm	lm	lm	l	l	l	l	lm	l	lm	l	l	lm	lm	lm	lm	l	l	l	l	lm	l	l	l	l	lm	lm	lm	l	l	l	l	lm	l	l	lm	lm	lm	lm	lm	l	l
Marker13645	chr11	lmxll	lm	l	lm	l	l	lm	lm	lm	l	l	l	l	lm	l	lm	l	l	lm	lm	lm	lm	l	l	l	l	lm	l	l	l	l	lm	lm	lm	l	l	l	l	lm	l	l	lm	lm	lm	lm	lm	l	l
Marker13646	chr11	nnxnp	n	np	n	n	n	np	np	np	np	np	np	n	np	np	np	np	n	n	np	n	np	np	n	np	n	n	n	np	np	n	np	np	np	n	np	np	n	np	np	n	n	n	n	np	n	np	n
Marker13649	chr11	lmxll	lm	l	l	lm	lm	l	l	l	lm	lm	lm	lm	l	lm	l	lm	lm	l	l	l	l	lm	lm	lm	lm	l	lm	lm	lm	lm	l	l	l	lm	lm	lm	lm	l	lm	lm	l	l	l	l	l	lm	lm
Marker13652	chr11	lmxll	lm	l	lm	l	l	lm	lm	lm	l	l	l	l	lm	l	lm	l	l	lm	lm	lm	lm	l	l	l	l	lm	l	l	l	l	lm	lm	lm	l	l	l	l	lm	l	l	lm	lm	lm	lm	lm	l	l
Marker13686	chr11	lmxll	lm	l	lm	l	l	lm	lm	lm	-	l	l	l	lm	l	lm	l	l	lm	lm	l	lm	lm	l	l	l	lm	l	l	l	l	lm	lm	lm	l	l	l	l	lm	l	l	lm	lm	lm	lm	lm	l	l
Marker13687	chr11	lmxll	lm	l	lm	l	l	lm	lm	lm	-	l	l	l	lm	l	lm	l	l	lm	lm	l	lm	lm	l	l	l	lm	l	l	l	l	lm	lm	lm	l	l	l	l	lm	l	l	lm	lm	lm	lm	lm	l	l
Marker13691	chr11	lmxll	lm	l	lm	l	l	lm	lm	lm	l	l	l	l	lm	l	lm	l	l	lm	lm	lm	lm	l	l	l	l	lm	l	l	l	l	lm	lm	lm	l	l	l	l	lm	l	l	lm	lm	lm	lm	lm	l	l
Marker13692	chr11	lmxll	lm	l	lm	l	l	lm	lm	lm	l	l	l	l	lm	l	lm	l	l	lm	lm	lm	lm	l	l	l	l	lm	l	l	l	l	lm	lm	lm	l	l	l	l	lm	l	l	lm	lm	lm	lm	lm	l	l
Marker13693	chr11	lmxll	lm	l	lm	l	l	lm	lm	lm	l	l	l	l	lm	l	lm	l	l	lm	lm	lm	lm	l	l	l	l	lm	l	l	l	l	lm	lm	lm	l	l	l	l	lm	l	l	lm	lm	lm	lm	lm	l	l
Marker13697	chr11	lmxll	ml	l	ml	l	l	ml	ml	ml	l	l	l	l	ml	l	ml	l	l	ml	ml	ml	ml	l	l	l	l	ml	l	l	l	l	ml	ml	ml	l	l	l	l	ml	l	l	ml	ml	ml	ml	ml	l	l
Marker13698	chr11	lmxll	lm	l	lm	l	l	lm	lm	lm	l	l	l	l	lm	l	lm	l	l	lm	lm	lm	lm	l	l	l	l	lm	l	l	l	l	lm	lm	lm	l	l	l	l	lm	l	l	lm	lm	lm	lm	lm	l	l
Marker13699	chr11	lmxll	lm	l	lm	l	l	lm	lm	lm	l	l	l	l	lm	l	lm	l	l	lm	lm	lm	lm	l	l	l	l	lm	l	l	l	l	lm	lm	lm	l	l	l	l	lm	l	l	lm	lm	lm	lm	lm	l	l
Marker13700	chr11	lmxll	ml	l	ml	l	l	ml	ml	ml	l	l	l	l	ml	l	ml	l	l	ml	ml	ml	ml	l	l	l	l	ml	l	l	l	l	ml	ml	ml	l	l	l	l	ml	l	l	ml	ml	ml	ml	ml	l	l
Marker13745	chr11	lmxll	lm	l	l	lm	lm	l	l	lm	lm	lm	lm	lm	l	lm	l	lm	lm	l	l	lm	l	lm	lm	lm	lm	lm	m	lm	lm	lm	l	l	l	lm	lm	lm	lm	l	lm	lm	l	l	l	l	l	lm	lm
Marker13746	chr11	lmxll	lm	l	l	lm	lm	l	l	lm	lm	lm	lm	lm	l	lm	l	lm	lm	l	l	lm	l	lm	lm	lm	lm	lm	m	lm	lm	lm	l	l	l	lm	lm	lm	lm	l	lm	lm	l	l	l	l	l	lm	lm
Marker13748	chr11	lmxll	lm	l	l	lm	lm	l	l	lm	lm	lm	lm	lm	l	lm	l	lm	lm	l	l	lm	l	lm	lm	lm	lm	lm	m	lm	lm	lm	l	l	l	lm	lm	lm	lm	l	lm	lm	l	l	l	l	l	lm	lm
Marker13749	chr11	lmxll	lm	l	l	lm	lm	l	l	lm	lm	lm	lm	lm	l	lm	l	lm	lm	l	l	lm	l	lm	lm	lm	lm	lm	m	lm	lm	lm	l	l	l	lm	lm	lm	lm	l	lm	lm	l	l	l	l	l	lm	lm
Marker13750	chr11	lmxll	lm	l	lm	l	l	lm	lm	lm	l	l	l	l	lm	l	lm	l	l	lm	lm	lm	lm	l	l	l	l	lm	l	l	lm	l	l	lm	lm	l	l	l	l	lm	l	l	lm	lm	lm	lm	lm	l	l
Marker13779	chr11	lmxll	lm	l	l	lm	lm	l	l	l	lm	lm	lm	lm	l	lm	l	lm	lm	l	l	l	l	lm	lm	lm	lm	l	lm	lm	lm	lm	l	l	l	lm	lm	lm	lm	l	lm	lm	l	l	l	l	l	lm	lm
Marker13781	chr11	lmxll	lm	l	lm	l	l	lm	lm	lm	l	l	l	l	lm	l	lm	l	l	lm	lm	lm	lm	l	l	l	l	lm	l	l	l	l	lm	lm	lm	l	l	l	l	lm	l	l	lm	lm	lm	lm	lm	l	l
Marker13801	chr11	lmxll	lm	l	lm	l	l	lm	lm	lm	l	l	l	l	lm	l	lm	l	l	lm	lm	lm	lm	l	l	l	l	lm	l	l	l	l	lm	lm	lm	l	l	l	l	lm	l	l	lm	lm	lm	lm	lm	l	l
Marker13802	chr11	lmxll	lm	l	lm	l	l	lm	lm	lm	l	l	l	l	lm	l	lm	l	l	lm	lm	lm	lm	l	l	l	l	lm	l	l	l	l	lm	lm	lm	l	l	l	l	lm	l	l	lm	lm	lm	lm	lm	l	l
Marker13805	chr11	lmxll	lm	l	lm	l	l	lm	lm	lm	l	l	l	l	lm	l	lm	l	l	lm	lm	lm	lm	l	l	l	l	lm	l	l	l	l	lm	lm	lm	l	l	l	l	lm	l	l	lm	lm	lm	lm	lm	l	l
Marker13806	chr11	lmxll	lm	l	lm	l	l	lm	lm	lm	l	l	l	l	lm	l	lm	l	l	lm	lm	lm	lm	l	l	l	l	lm	l	l	l	l	lm	lm	lm	l	l	l	l	lm	l	l	lm	lm	lm	lm	lm	l	l
Marker13807	chr11	lmxll	lm	l	lm	l	l	lm	lm	lm	l	l	l	l	lm	l	lm	l	l	lm	lm	lm	lm	l	l	l	l	lm	l	l	l	l	lm	lm	lm	l	l	l	l	lm	l	l	lm	lm	lm	lm	lm	l	l
Marker13808	chr11	lmxll	lm	l	lm	l	l	lm	lm	lm	l	l	l	l	lm	l	lm	l	l	lm	lm	lm	lm	l	l	l	l	lm	l	l	l	l	lm	lm	lm	l	l	l	l	lm	l	l	lm	lm	lm	lm	lm	l	l
Marker13809	chr11	lmxll	lm	l	lm	l	l	lm	lm	lm	l	l	l	l	lm	l	lm	l	l	lm	lm	lm	lm	l	l	l	l	lm	l	l	l	l	lm	lm	lm	l	l	l	l	lm	l	l	lm	lm	lm	lm	lm	l	l
Marker13818	chr11	lmxll	lm	l	l	lm	lm	l	l	l	lm	lm	lm	lm	l	lm	l	lm	lm	l	l	l	l	lm	lm	lm	lm	l	lm	lm	lm	lm	l	l	l	lm	lm	lm	lm	l	lm	lm	l	l	l	l	l	lm	lm
Marker13825	chr11	lmxll	lm	l	lm	l	l	lm	lm	lm	l	l	l	l	lm	l	lm	l	l	lm	lm	lm	lm	l	l	lm	l	lm	lm	l	l	l	lm	lm	lm	l	l	l	l	lm	l	l	lm	lm	lm	lm	lm	l	l
Marker13845	chr11	lmxll	lm	l	l	lm	lm	l	l	l	lm	lm	lm	lm	l	lm	l	lm	lm	l	l	l	l	lm	lm	lm	lm	l	lm	lm	lm	lm	l	l	l	lm	lm	lm	lm	l	lm	lm	l	l	l	l	l	lm	lm
Marker13854	chr11	lmxll	lm	l	lm	l	l	lm	lm	lm	l	l	l	l	lm	l	lm	l	l	lm	lm	lm	lm	l	l	l	l	lm	l	l	l	l	lm	lm	lm	l	l	l	l	lm	l	l	lm	lm	lm	lm	lm	l	l
Marker13947	chr11	nnxnp	n	np	np	np	np	n	n	n	n	n	np	np	n	n	n	n	np	np	n	np	n	n	np	n	n	np	np	n	n	np	n	n	n	np	n	n	np	n	n	np	np	np	np	n	np	n	np
Marker13948	chr11	nnxnp	n	pn	pn	pn	pn	n	n	n	n	n	pn	pn	n	n	n	n	pn	pn	n	pn	n	n	pn	n	n	pn	pn	n	n	pn	n	n	n	pn	n	n	pn	n	n	pn	pn	pn	pn	n	pn	n	pn
Marker13961	chr11	nnxnp	n	pn	n	n	n	p	p	p	n	pn	n	n	p	pn	p	pn	n	n	p	n	p	pn	n	pn	n	n	n	pn	pn	n	p	p	p	n	pn	pn	n	p	pn	n	n	n	n	p	n	pn	n
Marker13962	chr11	nnxnp	n	np	p	np	np	n	n	n	np	n	np	np	n	n	n	n	np	p	n	p	n	n	np	n	np	p	np	n	n	np	n	n	n	np	n	n	np	n	n	np	p	p	p	n	p	n	np
Marker13976	chr11	nnxnp	n	np	n	n	n	np	np	np	n	np	n	n	np	np	np	np	n	n	np	n	np	np	n	np	n	n	n	np	np	n	np	np	np	n	np	np	n	np	np	n	n	n	n	np	n	np	n
Marker13978	chr11	lmxll	lm	l	lm	l	l	lm	lm	lm	l	l	l	l	lm	l	lm	l	l	lm	lm	lm	lm	l	l	l	l	lm	l	l	l	l	lm	lm	lm	l	l	l	l	lm	l	l	lm	lm	lm	lm	lm	l	l
Marker13979	chr11	nnxnp	n	np	np	np	np	n	n	n	np	n	np	np	np	n	n	n	np	np	n	np	n	n	np	n	np	np	np	n	np	np	n	n	n	np	n	n	np	n	n	np	np	np	np	n	np	n	np
Marker13980	chr11	nnxnp	n	np	np	np	np	n	n	n	np	n	np	np	n	np	np	np	np	np	n	np	n	n	np	n	np	np	np	n	n	np	n	n	n	np	n	n	np	n	n	np	np	np	np	n	np	n	np
Marker13981	chr11	nnxnp	n	np	n	n	n	np	np	np	n	np	np	n	np	np	np	np	n	n	np	n	np	np	n	np	n	n	n	np	np	n	np	np	np	n	np	np	n	np	np	n	n	n	n	np	n	np	n
Marker13982	chr11	hkxhk	hk	hk	h	hk	k	hk	hk	hk	hk	k	hk	hk	hk	k	hk	k	hk	h	hk	hk	hk	k	hk	k	hk	h	hk	k	k	hk	hk	hk	hk	hk	k	k	hk	hk	k	hk	h	h	h	hk	h	k	hk
Marker13984	chr11	nnxnp	n	np	np	p	np	n	n	n	np	n	np	np	n	n	n	n	np	np	n	np	np	np	np	n	np	np	p	n	n	n	n	n	n	np	n	n	np	n	n	np	np	np	np	n	np	n	np
Marker13988	chr11	nnxnp	n	np	np	np	np	n	n	np	np	n	np	np	n	n	n	n	np	np	n	np	n	n	np	n	np	np	np	n	n	np	n	n	n	np	n	n	np	n	n	np	np	np	np	n	np	n	np
Marker13989	chr11	hkxhk	hk	hk	h	hk	hk	hk	hk	hk	hk	k	hk	hk	hk	k	k	k	hk	hk	hk	hk	hk	k	hk	k	h	h	hk	k	k	hk	hk	hk	hk	hk	k	k	hk	hk	k	hk	h	h	h	hk	h	k	hk
Marker13990	chr11	lmxll	lm	l	lm	lm	l	lm	lm	lm	l	l	l	l	lm	l	l	l	l	lm	lm	l	lm	l	l	l	l	lm	l	l	l	l	lm	lm	lm	lm	l	l	l	lm	l	l	lm	lm	lm	lm	lm	l	l
Marker13991	chr11	hkxhk	hk	hk	h	hk	hk	hk	hk	hk	hk	k	hk	hk	hk	k	hk	k	hk	h	hk	h	hk	k	hk	k	hk	h	hk	k	k	hk	hk	hk	hk	hk	k	k	hk	hk	k	hk	h	h	h	hk	h	k	hk
Marker13992	chr11	nnxnp	n	np	np	np	np	n	n	n	np	n	np	np	n	n	n	n	np	np	n	np	n	n	np	n	np	np	np	n	n	np	n	n	n	np	n	n	np	n	n	np	np	np	np	n	np	n	np
Marker14016	chr11	lmxll	lm	l	lm	l	l	lm	lm	lm	l	l	l	l	lm	l	lm	l	l	lm	lm	lm	lm	l	l	l	l	lm	l	l	l	l	lm	lm	lm	l	l	l	l	lm	l	l	lm	lm	lm	lm	lm	l	l
Marker14017	chr11	nnxnp	n	pn	pn	pn	pn	n	n	n	pn	n	pn	pn	n	n	n	n	pn	pn	n	pn	n	n	pn	n	pn	pn	pn	n	n	pn	n	n	n	pn	n	n	pn	n	n	pn	pn	pn	pn	n	pn	n	pn
Marker14020	chr11	nnxnp	n	np	n	n	n	np	np	np	n	np	n	n	np	np	np	np	n	n	np	n	np	np	n	np	n	n	n	np	np	n	np	np	np	n	np	np	n	np	np	n	n	n	n	np	n	np	n
Marker14022	chr11	nnxnp	n	np	np	np	np	n	n	n	np	n	np	np	n	n	n	n	np	np	n	np	n	n	np	n	np	np	np	n	n	np	n	n	n	np	n	n	np	n	n	np	np	np	np	n	np	n	np
Marker14026	chr11	lmxll	ml	l	ml	l	l	ml	ml	ml	l	l	l	l	ml	l	ml	l	l	ml	ml	ml	ml	l	l	l	l	ml	l	l	l	l	ml	ml	ml	l	l	l	l	ml	l	l	ml	ml	ml	ml	ml	l	l
Marker14028	chr11	lmxll	ml	l	ml	l	l	ml	ml	ml	l	l	l	l	ml	l	ml	l	l	ml	ml	ml	ml	l	l	l	l	ml	l	l	l	l	ml	ml	ml	l	l	l	l	ml	l	l	ml	ml	ml	ml	ml	l	l
Marker14029	chr11	lmxll	ml	l	ml	l	l	ml	ml	ml	l	l	l	l	ml	l	ml	l	l	ml	ml	ml	ml	l	l	l	l	ml	l	l	l	l	ml	ml	ml	l	l	l	l	ml	l	l	ml	ml	ml	ml	ml	l	l
Marker14054	chr11	lmxll	ml	l	ml	l	l	ml	ml	ml	l	l	l	l	ml	l	ml	l	l	ml	ml	ml	ml	l	l	l	l	ml	l	l	l	l	ml	ml	ml	l	l	l	l	ml	l	l	ml	ml	ml	ml	ml	l	l
Marker14055	chr11	lmxll	ml	l	ml	l	l	ml	ml	ml	l	l	l	l	ml	l	ml	l	l	ml	ml	ml	ml	l	l	l	l	ml	l	l	l	l	ml	ml	ml	l	l	l	l	ml	l	l	ml	ml	ml	ml	ml	l	l
Marker14056	chr11	lmxll	lm	l	lm	l	l	lm	lm	lm	l	l	l	l	lm	l	lm	l	l	lm	lm	lm	lm	l	l	l	l	lm	l	l	l	l	lm	lm	lm	l	l	l	l	lm	l	l	lm	lm	lm	lm	lm	l	l
Marker14084	chr11	lmxll	lm	l	lm	l	l	lm	lm	lm	l	l	l	l	lm	l	lm	l	l	lm	lm	lm	lm	l	l	l	l	lm	l	l	l	l	lm	lm	lm	l	l	l	l	lm	l	l	lm	lm	lm	lm	lm	l	l
Marker14085	chr11	lmxll	lm	l	lm	l	l	lm	lm	lm	l	l	l	l	lm	l	lm	l	l	lm	lm	lm	lm	l	l	l	l	lm	l	l	l	l	lm	lm	lm	l	l	l	l	lm	l	l	lm	lm	lm	lm	lm	l	l
Marker14086	chr11	lmxll	lm	l	lm	l	l	lm	lm	lm	l	l	l	l	lm	l	lm	l	l	lm	lm	lm	lm	l	l	l	l	lm	l	l	l	l	lm	lm	lm	l	l	l	l	lm	l	l	lm	lm	lm	lm	lm	l	l
Marker14087	chr11	lmxll	lm	l	lm	l	l	lm	lm	lm	l	l	l	l	lm	l	lm	l	l	lm	lm	lm	lm	l	l	l	l	lm	l	l	l	l	lm	lm	lm	l	l	l	l	lm	l	l	lm	lm	lm	lm	lm	l	l
Marker14100	chr11	nnxnp	n	np	np	np	np	np	n	n	np	n	np	np	n	n	n	n	np	p	n	np	n	n	np	n	np	p	np	n	n	np	np	np	n	np	n	n	np	n	n	np	np	p	np	n	p	n	np
Marker14101	chr11	nnxnp	n	np	n	n	np	np	p	p	n	np	n	n	p	np	p	np	n	n	p	np	p	np	n	np	n	n	n	np	np	n	np	np	p	n	np	np	n	p	np	n	n	n	n	p	n	np	n
Marker14102	chr11	nnxnp	n	np	n	n	np	np	p	p	n	np	n	n	p	np	p	np	n	n	p	np	p	np	n	np	n	n	n	np	np	n	np	np	p	n	np	np	n	p	np	n	n	n	n	p	n	np	n
Marker14103	chr11	nnxnp	n	np	np	np	np	np	n	n	np	n	np	np	n	n	n	n	np	p	n	np	n	n	np	n	np	p	np	n	n	np	np	np	n	np	n	n	np	n	n	np	np	p	np	n	p	n	np
Marker14104	chr11	nnxnp	n	np	n	n	n	p	p	p	n	np	n	n	p	np	p	np	n	n	p	n	p	np	n	np	n	n	n	np	np	n	p	p	p	n	np	np	n	p	np	n	n	n	n	p	n	np	n
Marker14105	chr11	nnxnp	n	np	n	n	n	p	p	p	n	np	n	n	p	np	p	np	n	n	p	n	p	np	n	np	n	n	n	np	np	n	p	p	p	n	np	np	n	p	np	n	n	n	n	p	n	np	n
Marker14106	chr11	nnxnp	n	pn	p	pn	pn	n	n	n	pn	n	pn	pn	n	n	n	n	pn	p	n	p	n	n	pn	n	pn	p	pn	n	n	pn	n	n	n	pn	n	n	pn	n	n	pn	p	p	p	n	p	n	pn
Marker14124	chr11	lmxll	lm	l	lm	l	l	lm	lm	lm	l	l	l	l	lm	l	lm	l	l	lm	lm	lm	lm	l	l	l	l	lm	l	l	l	l	lm	lm	lm	l	l	l	l	lm	l	l	lm	lm	lm	lm	lm	l	l
Marker14125	chr11	lmxll	lm	l	lm	l	l	lm	lm	lm	l	l	l	l	lm	l	lm	l	l	lm	lm	lm	lm	l	l	l	l	lm	l	l	l	l	lm	lm	lm	l	l	l	l	lm	l	l	lm	lm	lm	lm	lm	l	l
Marker14126	chr11	lmxll	lm	l	lm	l	l	lm	lm	lm	l	l	l	l	lm	l	lm	l	l	lm	lm	lm	lm	l	l	l	l	lm	l	l	l	l	lm	lm	lm	l	l	l	l	lm	l	l	lm	lm	lm	lm	lm	l	l
Marker14127	chr11	lmxll	lm	l	lm	l	l	lm	lm	lm	l	l	l	l	lm	l	lm	l	l	lm	lm	lm	lm	l	l	l	l	lm	l	l	l	l	lm	lm	lm	l	l	l	l	lm	l	l	lm	lm	lm	lm	lm	l	l
Marker14138	chr11	lmxll	lm	l	lm	l	l	lm	lm	lm	l	l	l	l	lm	l	lm	l	l	lm	lm	lm	lm	l	l	l	l	lm	l	l	l	l	lm	lm	lm	l	l	l	l	lm	l	l	lm	lm	lm	lm	lm	l	l
Marker14139	chr11	lmxll	lm	l	lm	l	l	lm	lm	lm	l	lm	l	l	lm	l	lm	l	l	lm	lm	lm	lm	l	l	l	l	lm	l	l	l	l	lm	lm	lm	l	l	l	l	lm	l	l	lm	lm	lm	lm	lm	l	l
Marker14140	chr11	lmxll	lm	l	lm	l	l	lm	lm	lm	l	lm	l	l	lm	l	lm	l	l	lm	lm	lm	lm	l	l	l	l	lm	l	l	l	l	lm	lm	lm	l	l	l	l	lm	l	l	lm	lm	lm	lm	lm	l	l
Marker14141	chr11	lmxll	lm	l	lm	l	l	lm	lm	lm	l	l	l	l	lm	l	lm	l	l	lm	lm	lm	lm	l	l	l	l	lm	l	l	l	l	lm	lm	lm	l	l	l	l	lm	l	l	lm	lm	lm	lm	lm	l	l
Marker14142	chr11	lmxll	lm	l	lm	l	l	lm	lm	lm	l	lm	l	l	lm	l	lm	l	l	lm	lm	lm	lm	l	l	l	l	lm	l	l	l	l	lm	lm	lm	l	l	l	l	lm	l	l	lm	lm	lm	lm	lm	l	l
Marker14176	chr11	nnxnp	n	np	np	np	p	n	n	n	p	n	np	np	n	n	n	n	np	np	n	p	n	n	np	n	n	np	np	n	n	np	n	n	n	np	n	n	np	n	n	np	np	np	np	n	np	n	np
Marker14177	chr11	lmxll	lm	l	l	lm	l	l	l	l	l	l	lm	lm	l	lm	l	lm	lm	l	l	l	l	lm	lm	lm	m	l	lm	lm	lm	lm	l	l	lm	lm	lm	lm	lm	l	lm	lm	l	l	l	l	l	l	lm
Marker14178	chr11	lmxll	lm	l	lm	l	l	m	lm	lm	l	m	l	l	lm	l	l	l	l	lm	lm	l	lm	l	l	l	l	lm	l	l	l	l	lm	lm	lm	l	l	l	l	l	l	l	lm	lm	lm	lm	m	l	l
Marker14179	chr11	lmxll	lm	l	l	lm	l	l	l	l	l	l	lm	lm	l	lm	l	lm	lm	l	l	l	l	lm	lm	lm	m	l	lm	lm	lm	lm	l	l	lm	lm	lm	lm	lm	l	lm	lm	l	l	l	l	l	l	lm
Marker14188	chr11	lmxll	lm	l	lm	l	l	lm	lm	lm	l	l	l	l	lm	l	lm	l	l	lm	lm	lm	lm	l	l	l	l	lm	l	l	l	l	lm	lm	lm	l	l	l	l	lm	l	l	lm	lm	lm	lm	lm	l	l
Marker14189	chr11	lmxll	lm	l	lm	l	l	lm	lm	lm	l	l	l	l	lm	l	lm	l	l	lm	lm	lm	lm	l	l	l	l	lm	l	l	l	l	lm	lm	lm	l	l	l	l	lm	l	l	lm	lm	lm	lm	lm	l	l
Marker14190	chr11	lmxll	lm	l	lm	l	l	lm	lm	lm	l	l	l	l	lm	l	lm	l	l	lm	lm	lm	lm	l	l	l	l	lm	l	l	l	l	lm	lm	lm	l	l	l	l	lm	l	l	lm	lm	lm	lm	lm	l	l
Marker14198	chr11	nnxnp	n	np	np	np	np	n	n	n	np	n	np	np	n	n	n	n	np	np	n	np	n	np	np	n	np	np	np	n	n	np	n	n	n	np	n	n	np	n	n	np	np	np	np	n	np	n	np
Marker14208	chr11	lmxll	lm	l	lm	l	l	lm	lm	lm	l	l	l	l	lm	l	lm	l	l	lm	lm	lm	lm	l	l	l	l	lm	l	l	l	l	lm	lm	lm	l	l	l	l	lm	l	l	lm	lm	lm	lm	lm	l	l
Marker14209	chr11	nnxnp	n	np	np	np	np	n	n	n	np	n	np	np	n	n	n	n	np	np	n	np	n	n	np	n	np	np	np	n	n	np	n	n	n	np	n	n	np	n	n	np	np	np	np	n	np	n	np
Marker14210	chr11	lmxll	ml	l	ml	l	l	ml	ml	ml	l	l	l	l	ml	l	ml	l	l	ml	ml	ml	ml	l	l	l	l	ml	l	l	l	l	ml	ml	ml	l	l	l	l	ml	l	l	ml	ml	ml	ml	ml	l	l
Marker14211	chr11	lmxll	ml	l	ml	l	l	ml	ml	ml	l	l	l	l	ml	l	ml	l	l	ml	ml	ml	ml	l	l	l	l	ml	l	l	l	l	ml	ml	ml	l	l	l	l	ml	l	l	ml	ml	ml	ml	ml	l	l
Marker14212	chr11	lmxll	lm	l	lm	l	l	lm	lm	lm	l	l	l	l	lm	l	lm	l	l	lm	lm	lm	lm	l	l	l	l	lm	l	l	l	l	lm	lm	lm	l	l	l	l	lm	l	l	lm	lm	lm	lm	lm	l	l
Marker14228	chr11	nnxnp	n	pn	p	pn	pn	n	n	pn	pn	n	pn	pn	n	n	n	n	pn	pn	n	pn	n	n	pn	n	pn	p	pn	n	n	pn	n	pn	n	pn	n	pn	pn	n	n	pn	p	p	p	n	p	n	pn
Marker14246	chr11	lmxll	lm	l	lm	l	l	lm	lm	lm	l	l	l	l	lm	l	lm	l	l	lm	lm	lm	lm	l	l	l	l	lm	l	l	l	l	lm	lm	lm	l	l	l	l	lm	l	l	lm	lm	lm	lm	lm	l	l
Marker14247	chr11	hkxhk	hk	hk	hk	k	k	h	h	h	k	hk	k	k	h	hk	h	hk	k	hk	h	hk	h	hk	k	hk	k	hk	k	hk	hk	k	hk	h	h	k	hk	hk	k	h	hk	k	hk	hk	hk	h	hk	hk	k
Marker14248	chr11	nnxnp	n	np	n	n	n	np	p	p	n	np	n	n	np	np	np	np	n	n	p	n	p	np	n	np	n	n	np	np	np	n	n	p	np	n	np	np	n	np	np	n	n	n	n	np	np	np	n
Marker14250	chr11	nnxnp	n	np	n	n	n	np	np	np	n	np	n	n	np	np	np	np	n	n	np	n	np	np	n	np	n	n	n	np	np	n	n	np	np	n	np	np	n	np	np	n	n	n	n	np	n	np	n
Marker14251	chr11	lmxll	lm	l	lm	l	l	lm	lm	lm	l	l	l	l	lm	l	lm	l	l	lm	lm	lm	lm	l	l	l	l	lm	l	l	l	l	lm	lm	lm	l	l	l	l	lm	l	l	lm	lm	lm	lm	lm	l	l
Marker14264	chr11	hkxhk	hk	hk	hk	k	k	h	h	h	k	hk	k	k	h	hk	h	hk	k	hk	h	hk	h	hk	k	hk	k	hk	k	hk	hk	k	hk	h	h	k	hk	hk	k	h	hk	k	hk	hk	hk	h	hk	hk	k
Marker14265	chr11	nnxnp	n	np	n	n	n	np	np	np	n	np	n	n	np	np	np	np	n	n	np	n	np	np	n	np	n	n	n	np	np	n	n	np	np	n	np	np	n	np	np	n	n	n	n	np	n	np	n
Marker14266	chr11	lmxll	ml	l	ml	l	l	ml	ml	ml	l	l	l	l	ml	l	ml	l	l	ml	ml	ml	ml	l	l	l	l	ml	l	l	l	l	ml	ml	ml	l	l	l	l	ml	l	l	ml	ml	ml	ml	ml	l	l
Marker14267	chr11	hkxhk	hk	hk	hk	k	k	h	h	h	k	hk	k	k	h	hk	h	hk	k	hk	h	hk	h	hk	k	hk	k	hk	k	hk	hk	k	hk	h	h	k	hk	hk	k	h	hk	k	hk	hk	hk	h	hk	hk	k
Marker14268	chr11	lmxll	lm	l	lm	l	l	lm	lm	lm	l	l	l	l	lm	l	lm	l	l	lm	lm	lm	lm	l	l	l	l	lm	l	l	l	l	lm	lm	lm	l	l	l	l	lm	l	l	lm	lm	lm	lm	lm	l	l
Marker14296	chr11	nnxnp	n	np	np	np	np	np	np	n	n	np	n	np	n	np	np	np	np	n	n	np	np	n	n	np	np	np	np	n	np	np	np	n	n	n	np	np	np	n	np	np	np	np	n	np	n	n	n
Marker14302	chr11	hkxhk	hk	hk	hk	h	h	k	k	k	h	hk	h	h	k	hk	k	hk	hk	hk	k	hk	k	hk	h	hk	hk	hk	hk	hk	hk	h	hk	k	k	h	hk	hk	h	k	k	h	hk	hk	hk	k	hk	h	h
Marker14324	chr11	nnxnp	n	np	np	np	np	n	n	n	np	n	np	np	n	n	n	n	np	np	n	np	n	n	np	n	np	np	np	n	n	np	np	n	n	np	n	n	np	n	n	np	np	np	np	n	np	np	np
Marker14325	chr11	nnxnp	n	np	np	np	np	n	n	n	np	n	np	np	n	n	n	n	np	np	n	np	n	n	np	n	np	np	np	n	n	np	np	n	n	np	n	n	np	n	n	np	np	np	np	n	np	np	np
Marker14334	chr11	lmxll	ml	l	ml	l	l	ml	ml	ml	l	l	l	l	ml	ml	ml	l	l	ml	ml	ml	ml	l	l	l	l	ml	l	l	l	ml	ml	ml	ml	l	l	l	l	ml	l	l	ml	ml	ml	ml	ml	l	l
Marker14335	chr11	lmxll	lm	l	lm	l	l	lm	lm	lm	l	l	l	l	lm	l	lm	l	l	lm	lm	lm	lm	l	l	l	l	lm	l	l	l	l	lm	lm	lm	l	l	l	l	lm	l	l	lm	lm	lm	lm	lm	l	l
Marker14373	chr11	nnxnp	n	np	np	np	np	n	n	n	np	n	np	np	n	n	n	n	np	np	n	np	n	n	np	n	np	np	np	n	n	np	np	n	n	np	n	n	np	n	n	np	np	np	np	n	np	np	np
Marker14375	chr11	nnxnp	n	np	np	np	np	n	n	n	np	n	np	np	n	n	n	n	np	np	n	np	n	n	np	n	np	np	np	n	n	np	np	n	n	np	n	n	np	n	n	np	np	np	np	n	np	np	np
Marker14400	chr11	nnxnp	n	np	np	np	np	n	n	n	np	n	np	np	n	n	n	n	np	np	n	np	n	n	np	n	np	np	np	n	n	np	np	n	n	np	n	n	np	n	n	np	np	np	np	n	np	np	np
Marker14401	chr11	lmxll	lm	l	l	lm	lm	l	l	l	lm	lm	lm	lm	l	lm	l	lm	lm	l	l	l	l	lm	lm	lm	lm	l	lm	lm	lm	lm	l	l	l	lm	lm	lm	lm	l	lm	lm	l	l	l	l	l	lm	lm
Marker14408	chr11	hkxhk	hk	hk	hk	hk	hk	hk	hk	hk	hk	k	hk	hk	hk	k	hk	k	hk	h	hk	h	hk	k	hk	k	hk	h	hk	k	k	hk	h	hk	hk	hk	k	k	hk	hk	hk	hk	h	h	h	hk	h	hk	hk
Marker14414	chr11	hkxhk	hk	hk	hk	k	k	h	h	h	k	hk	k	k	h	hk	h	hk	k	hk	h	hk	h	hk	k	hk	k	hk	k	hk	hk	hk	hk	h	h	k	hk	hk	k	h	hk	k	hk	hk	hk	h	hk	k	k
Marker14415	chr11	nnxnp	n	np	n	n	n	np	np	np	n	np	n	n	np	np	np	np	n	n	np	n	np	np	n	np	n	n	n	np	np	n	n	np	np	n	np	np	n	np	np	n	n	n	n	np	n	n	n
Marker14416	chr11	nnxnp	n	pn	n	n	n	pn	pn	pn	n	pn	n	n	pn	pn	pn	pn	n	n	pn	n	pn	pn	n	pn	n	n	n	pn	pn	n	n	pn	pn	n	pn	pn	n	pn	pn	n	n	n	n	pn	n	n	n
Marker14417	chr11	nnxnp	n	np	np	np	np	n	n	n	np	n	np	np	n	n	n	n	np	np	n	np	n	n	np	n	np	np	np	n	n	np	np	n	n	np	n	n	np	n	np	np	np	np	np	n	np	np	np
Marker14427	chr11	nnxnp	n	np	n	n	n	np	np	np	n	np	n	n	np	np	np	np	n	n	np	n	np	np	n	np	n	n	n	np	np	n	n	np	np	n	np	n	n	np	np	n	n	n	n	np	n	n	n
Marker14428	chr11	nnxnp	n	np	n	n	n	np	np	np	n	np	n	n	np	np	np	np	n	n	np	n	np	np	n	np	n	n	n	np	np	n	n	np	np	n	np	n	n	np	np	n	n	n	n	np	n	n	n
Marker14429	chr11	nnxnp	n	np	n	n	n	np	np	np	n	np	n	n	np	np	np	np	n	n	np	n	np	np	n	np	n	n	n	np	np	n	n	np	np	n	np	n	n	np	np	n	n	n	n	np	n	n	n
Marker14430	chr11	hkxhk	hk	hk	hk	h	h	k	k	k	h	hk	h	h	k	hk	k	hk	h	hk	k	hk	k	hk	h	hk	h	hk	h	hk	hk	h	hk	k	k	h	hk	h	h	k	hk	h	hk	hk	hk	k	hk	h	h
Marker14450	chr11	lmxll	lm	l	lm	l	l	lm	lm	lm	l	l	l	l	lm	l	lm	l	l	lm	lm	lm	lm	l	l	l	l	lm	l	l	l	l	lm	lm	lm	l	l	l	l	lm	l	l	lm	lm	lm	lm	lm	l	l
Marker14451	chr11	lmxll	lm	l	lm	l	l	lm	lm	lm	l	l	l	l	lm	l	lm	l	l	lm	lm	lm	lm	l	l	l	l	lm	l	l	l	l	lm	lm	lm	l	l	l	l	lm	l	l	lm	lm	lm	lm	lm	l	l
Marker14452	chr11	lmxll	lm	l	lm	l	l	lm	lm	lm	l	l	l	l	lm	l	lm	l	l	lm	lm	lm	lm	l	l	l	l	lm	l	l	l	l	lm	lm	lm	l	l	l	l	lm	l	l	lm	lm	lm	lm	lm	l	l
Marker14453	chr11	lmxll	lm	l	lm	l	l	lm	lm	lm	l	l	l	l	lm	l	lm	l	l	lm	lm	lm	lm	l	l	l	l	lm	l	l	l	l	lm	lm	lm	l	l	l	l	lm	l	l	lm	lm	lm	lm	lm	l	l
Marker14461	chr11	nnxnp	n	np	n	n	n	np	np	n	n	np	n	n	np	np	np	np	n	n	p	n	np	np	np	np	n	n	n	np	np	n	n	np	np	n	np	n	n	np	np	n	n	n	n	p	n	n	n
Marker14478	chr11	lmxll	ml	l	l	ml	ml	l	l	l	ml	ml	ml	ml	l	ml	l	ml	ml	l	l	l	l	ml	ml	ml	ml	l	ml	ml	ml	ml	l	l	l	ml	ml	m	ml	l	ml	ml	l	l	l	l	l	ml	ml
Marker14480	chr11	lmxll	ml	l	l	ml	ml	l	l	l	ml	ml	ml	ml	l	ml	l	ml	ml	l	l	l	l	ml	ml	ml	ml	l	ml	ml	ml	ml	l	l	l	ml	ml	m	ml	l	ml	ml	l	l	l	l	l	ml	ml
Marker14482	chr11	lmxll	ml	l	l	ml	ml	l	l	l	ml	ml	ml	ml	l	ml	l	ml	ml	l	l	l	l	ml	ml	ml	ml	l	ml	ml	ml	ml	l	l	l	ml	ml	ml	ml	l	ml	ml	l	l	l	l	l	ml	ml
Marker14512	chr11	hkxhk	hk	hk	k	hk	hk	hk	hk	hk	hk	h	hk	hk	hk	h	hk	h	hk	k	hk	hk	hk	h	h	h	hk	k	hk	h	h	hk	k	hk	hk	hk	h	hk	hk	hk	h	hk	k	k	k	hk	k	hk	hk
Marker14513	chr11	nnxnp	n	np	np	np	np	n	n	n	np	n	np	np	n	n	n	n	np	np	n	np	n	n	n	n	np	np	np	n	n	np	np	n	n	np	n	np	np	n	n	np	np	np	np	n	np	np	np
Marker14514	chr11	hkxhk	hk	hk	k	hk	hk	hk	hk	hk	hk	h	hk	hk	hk	h	hk	h	hk	k	hk	hk	hk	h	h	h	hk	k	hk	h	h	hk	k	hk	hk	hk	h	hk	hk	hk	h	hk	k	k	k	hk	k	hk	hk
Marker14517	chr11	lmxll	lm	l	lm	l	l	lm	lm	lm	l	l	l	l	lm	l	lm	l	l	lm	lm	lm	lm	l	l	l	l	lm	l	l	l	l	lm	lm	lm	l	l	l	l	lm	l	l	lm	lm	lm	lm	lm	l	l
Marker14518	chr11	nnxnp	n	np	n	n	n	np	np	np	n	np	n	n	np	np	np	np	n	n	np	np	np	np	np	np	n	n	n	np	np	n	n	np	np	n	np	n	n	np	np	n	n	n	n	np	n	n	n
Marker14519	chr11	lmxll	lm	l	lm	l	l	lm	lm	lm	l	l	l	l	lm	l	lm	l	l	lm	lm	lm	lm	l	l	l	l	lm	l	l	l	l	lm	lm	lm	l	l	l	l	lm	l	l	lm	lm	lm	lm	lm	l	l
Marker14522	chr11	nnxnp	n	np	n	n	n	np	np	np	n	np	n	n	np	np	np	np	n	n	np	n	np	np	np	np	n	n	n	np	np	n	n	np	np	n	np	n	n	np	np	n	n	n	n	np	n	n	n
Marker14531	chr11	lmxll	lm	l	lm	l	l	lm	lm	lm	l	l	l	l	lm	l	lm	l	l	lm	lm	lm	lm	l	l	l	l	lm	l	l	l	l	lm	lm	lm	l	l	l	l	lm	l	l	lm	lm	lm	lm	lm	l	l
Marker14532	chr11	lmxll	lm	l	lm	l	l	lm	lm	lm	l	l	l	l	lm	l	lm	l	l	lm	lm	lm	lm	l	l	l	l	lm	l	l	l	l	lm	lm	lm	l	l	l	l	lm	l	l	lm	lm	lm	lm	lm	l	l
Marker14533	chr11	nnxnp	n	np	n	n	n	np	np	np	n	np	n	n	np	np	np	np	n	n	np	n	np	np	np	np	n	n	n	np	np	n	n	np	np	n	np	n	n	np	np	n	n	n	n	np	n	n	n
Marker14564	chr11	nnxnp	n	pn	n	n	n	pn	pn	pn	n	pn	n	n	pn	pn	pn	pn	n	n	pn	n	pn	pn	pn	pn	n	n	n	pn	pn	pn	n	pn	pn	n	pn	n	n	pn	pn	n	n	n	n	pn	n	n	n
Marker14565	chr11	nnxnp	n	pn	n	n	n	pn	pn	pn	n	pn	n	n	pn	pn	pn	pn	n	n	pn	n	pn	pn	pn	pn	n	n	n	pn	pn	pn	n	pn	pn	n	pn	n	n	pn	pn	n	n	n	n	pn	n	n	n
Marker14570	chr11	lmxll	lm	l	lm	l	l	lm	lm	lm	l	l	l	l	l	l	lm	l	l	lm	lm	lm	lm	l	l	l	l	lm	l	l	l	l	lm	lm	lm	l	l	l	l	lm	l	l	lm	lm	lm	lm	lm	l	l
Marker14571	chr11	lmxll	lm	l	lm	l	l	lm	lm	lm	l	l	l	l	l	l	lm	l	l	lm	lm	lm	lm	l	l	l	l	lm	l	l	l	l	lm	lm	lm	l	l	l	l	lm	l	l	lm	lm	lm	lm	lm	l	l
Marker14572	chr11	lmxll	lm	l	l	lm	lm	l	l	l	lm	lm	lm	lm	lm	lm	l	lm	lm	l	l	lm	l	lm	lm	lm	lm	l	lm	lm	lm	lm	l	l	l	lm	lm	lm	lm	l	lm	lm	l	l	l	l	l	lm	lm
Marker14573	chr11	lmxll	lm	l	lm	l	l	lm	lm	lm	l	l	l	l	l	l	lm	l	l	lm	lm	lm	lm	l	l	l	l	lm	l	l	l	l	lm	lm	lm	l	l	l	l	lm	l	l	lm	lm	lm	lm	lm	l	l
Marker14595	chr11	lmxll	lm	l	l	lm	lm	l	l	l	lm	lm	lm	lm	lm	lm	l	lm	lm	l	l	l	l	lm	lm	lm	lm	l	lm	lm	lm	lm	l	l	l	lm	lm	lm	lm	l	lm	lm	l	l	l	l	l	lm	lm
Marker14596	chr11	lmxll	lm	l	l	lm	lm	l	l	l	lm	lm	lm	lm	lm	lm	l	lm	lm	l	l	l	l	lm	lm	lm	lm	l	lm	lm	lm	lm	l	l	l	lm	lm	lm	lm	l	lm	lm	l	l	l	l	l	lm	lm
Marker14602	chr11	nnxnp	n	np	n	n	n	np	np	np	n	np	n	np	np	np	n	p	n	n	np	n	np	p	np	np	np	n	n	np	np	p	n	np	np	n	np	n	n	np	np	n	n	n	n	np	n	n	n
Marker14609	chr11	nnxnp	n	np	p	np	np	n	n	n	np	n	np	np	n	n	n	n	np	p	n	np	n	n	n	n	np	p	np	n	n	n	p	n	n	np	n	np	np	n	n	np	p	p	p	n	p	np	np
Marker14610	chr11	nnxnp	n	np	n	n	n	p	p	p	n	np	n	n	np	np	np	np	n	n	np	n	p	np	np	np	n	n	n	np	np	np	n	p	p	n	np	n	n	p	np	n	n	n	n	p	n	n	n
Marker14658	chr11	lmxll	lm	l	l	lm	lm	l	l	l	lm	lm	lm	lm	lm	lm	l	lm	lm	l	l	l	l	lm	lm	lm	lm	l	lm	lm	lm	lm	l	l	l	lm	lm	lm	lm	l	lm	lm	l	l	l	l	l	lm	lm
Marker14660	chr11	nnxnp	n	np	np	p	p	n	n	n	p	n	p	p	n	n	n	n	p	np	n	np	n	n	n	n	p	np	p	n	n	n	np	n	n	p	n	p	p	n	n	p	np	np	np	n	np	p	p
Marker14668	chr11	lmxll	lm	l	lm	l	l	lm	lm	lm	l	l	l	l	l	l	lm	l	l	lm	lm	lm	lm	l	l	l	l	lm	l	l	l	l	lm	lm	lm	l	l	l	l	lm	l	l	lm	lm	lm	lm	lm	l	l
Marker14670	chr11	lmxll	lm	l	lm	l	l	lm	lm	lm	l	l	l	l	l	l	lm	l	l	lm	lm	lm	lm	l	l	l	l	lm	l	l	l	l	lm	lm	lm	l	l	l	l	lm	lm	l	lm	lm	lm	lm	lm	l	l
Marker14671	chr11	lmxll	lm	l	lm	l	l	lm	lm	lm	l	l	l	l	l	l	lm	l	l	lm	lm	lm	lm	l	l	l	l	lm	l	l	l	l	lm	lm	lm	l	l	l	l	lm	lm	l	lm	lm	lm	lm	lm	l	l
Marker14672	chr11	nnxnp	n	np	n	n	n	np	np	np	n	np	n	n	np	np	np	np	n	n	np	n	np	np	np	np	n	n	n	np	np	np	n	np	np	n	np	n	n	np	np	n	n	n	n	np	n	n	n
Marker14673	chr11	lmxll	lm	l	lm	l	l	lm	lm	lm	l	l	l	l	l	l	lm	l	l	lm	lm	lm	lm	l	l	l	l	lm	l	l	l	l	lm	lm	lm	l	l	l	l	lm	l	l	lm	lm	lm	lm	lm	l	l
Marker14674	chr11	lmxll	lm	l	lm	l	l	lm	lm	lm	l	l	l	l	l	l	lm	l	l	lm	lm	lm	lm	l	l	l	l	lm	l	l	l	l	lm	lm	lm	l	l	l	l	lm	l	l	lm	lm	lm	lm	lm	l	l
Marker14675	chr11	nnxnp	n	np	np	np	np	n	n	n	np	n	np	np	n	n	n	n	np	np	n	np	n	n	n	n	np	np	np	n	n	n	np	n	n	np	n	np	np	n	n	np	np	np	np	n	np	np	np
Marker14676	chr11	nnxnp	n	np	np	n	n	np	np	np	n	np	n	n	np	np	np	np	n	n	np	np	np	np	np	np	n	n	n	np	np	np	n	np	np	n	np	n	n	np	np	n	n	n	n	np	n	n	np
Marker14681	chr11	lmxll	ml	l	l	ml	ml	l	l	l	ml	ml	ml	ml	ml	ml	l	ml	ml	l	l	l	l	ml	ml	ml	ml	l	ml	ml	ml	ml	l	l	l	ml	ml	ml	ml	l	ml	ml	l	l	l	l	l	ml	ml
Marker14694	chr11	lmxll	lm	l	lm	l	l	lm	lm	lm	l	l	l	l	l	l	lm	l	l	lm	lm	lm	lm	l	l	l	l	lm	l	l	l	l	lm	lm	lm	l	l	l	l	lm	l	l	lm	lm	lm	lm	lm	l	l
Marker14695	chr11	lmxll	lm	l	lm	l	l	lm	lm	lm	l	l	l	l	l	l	lm	l	l	lm	lm	lm	lm	l	l	l	l	lm	l	l	l	l	lm	lm	lm	l	l	l	l	lm	l	l	lm	lm	lm	lm	lm	l	l
Marker14696	chr11	lmxll	lm	l	lm	l	l	lm	lm	lm	l	l	l	l	l	l	lm	l	l	lm	lm	lm	lm	l	l	l	l	lm	l	l	l	l	lm	lm	lm	l	l	l	l	lm	l	l	lm	lm	lm	lm	lm	l	l
Marker14697	chr11	lmxll	lm	l	lm	l	l	lm	lm	lm	l	l	l	l	l	l	lm	l	l	lm	lm	lm	lm	l	l	l	l	lm	l	l	l	l	lm	lm	lm	l	l	l	l	lm	l	l	lm	lm	lm	lm	lm	l	l
Marker14707	chr11	hkxhk	hk	hk	k	hk	k	hk	hk	hk	hk	h	hk	hk	h	h	hk	h	hk	k	hk	k	hk	h	h	h	hk	k	h	h	h	h	k	hk	hk	hk	h	hk	hk	hk	h	hk	k	k	k	hk	k	hk	hk
Marker14708	chr11	hkxhk	hk	hk	k	hk	k	hk	hk	hk	hk	h	hk	hk	h	h	hk	h	hk	k	hk	k	hk	h	h	h	hk	k	h	h	h	h	k	hk	hk	hk	h	hk	hk	hk	h	hk	k	k	k	hk	k	hk	hk
Marker14709	chr11	lmxll	lm	l	lm	l	l	lm	lm	lm	lm	l	l	l	l	l	lm	l	lm	lm	lm	lm	lm	l	l	l	l	lm	l	l	l	l	lm	lm	lm	l	l	l	l	lm	l	l	lm	lm	lm	lm	lm	l	l
Marker14710	chr11	nnxnp	n	np	np	np	p	n	n	np	np	n	np	np	n	n	n	n	np	np	n	np	n	n	n	n	np	np	n	n	n	n	np	n	n	np	n	np	np	n	n	np	np	np	np	n	np	np	np
Marker14711	chr11	nnxnp	n	pn	n	n	n	p	p	pn	n	pn	n	n	pn	pn	p	pn	n	n	p	pn	p	pn	pn	pn	n	n	n	pn	pn	pn	n	p	p	pn	pn	n	n	p	pn	n	n	n	n	p	n	n	n
Marker14767	chr11	nnxnp	n	np	n	n	n	p	np	p	n	np	n	n	np	np	p	np	n	n	p	n	p	np	np	np	n	n	n	np	np	np	n	p	p	n	np	n	n	p	np	n	n	n	n	p	n	n	n
Marker14768	chr11	nnxnp	n	np	n	n	n	p	np	p	n	np	n	n	np	np	p	np	n	n	p	n	p	np	np	np	n	n	n	np	np	np	n	p	p	n	np	n	n	p	np	n	n	n	n	p	n	n	n
Marker14769	chr11	nnxnp	n	np	n	n	n	p	p	p	n	np	n	n	np	np	p	np	n	n	p	n	p	np	np	np	n	n	n	np	np	np	n	p	p	n	np	n	n	p	np	n	n	n	n	p	n	n	n
Marker14770	chr11	nnxnp	n	np	p	np	np	n	n	n	np	n	np	np	n	n	n	n	np	p	n	p	n	n	n	n	np	p	np	n	n	n	p	n	n	np	n	np	np	n	n	np	p	p	p	n	p	np	np
Marker14771	chr11	nnxnp	n	np	p	np	np	n	n	n	np	n	np	np	n	n	n	n	np	p	n	p	n	n	n	n	np	p	np	n	n	n	p	n	n	np	n	np	np	n	n	np	p	p	p	n	p	np	np
Marker14772	chr11	nnxnp	n	np	n	n	n	p	p	p	n	np	n	n	np	np	p	np	n	n	p	n	p	np	np	np	n	n	n	np	np	np	n	p	p	n	np	n	n	p	np	n	n	n	n	p	n	n	n
Marker14773	chr11	nnxnp	n	np	n	n	n	p	p	p	n	np	n	n	np	np	p	np	n	n	p	n	p	np	np	np	n	n	n	np	np	np	n	p	p	n	np	n	n	p	np	n	n	n	n	p	n	n	n
Marker14774	chr11	nnxnp	n	np	n	n	n	p	p	p	n	np	n	n	np	np	p	np	n	n	p	n	p	np	np	np	n	n	n	np	np	np	n	p	p	n	np	n	n	p	np	n	n	n	n	p	n	n	n
Marker14775	chr11	nnxnp	n	np	n	n	n	p	np	p	n	np	n	n	np	np	p	np	n	n	p	n	p	np	np	np	n	n	n	np	np	np	n	p	p	n	np	n	n	p	np	n	n	n	n	p	n	n	n
Marker14805	chr11	lmxll	lm	l	lm	l	l	lm	lm	lm	l	l	l	l	l	l	lm	l	l	lm	lm	lm	lm	l	l	l	l	lm	l	l	l	l	lm	lm	lm	l	l	l	l	lm	l	l	lm	lm	lm	lm	lm	l	l
Marker14806	chr11	lmxll	lm	l	lm	l	l	lm	lm	lm	l	l	l	l	l	l	lm	l	l	lm	lm	lm	lm	l	l	l	l	lm	l	l	l	l	lm	lm	lm	l	l	l	l	lm	l	l	lm	lm	lm	lm	lm	l	l
Marker14861	chr11	lmxll	ml	l	l	ml	ml	l	l	l	ml	ml	ml	ml	ml	ml	l	ml	ml	l	l	l	l	ml	ml	ml	ml	l	ml	ml	ml	ml	l	l	l	ml	ml	ml	ml	l	ml	ml	l	l	l	l	l	ml	ml
Marker14862	chr11	lmxll	lm	l	lm	l	l	lm	lm	lm	l	l	l	l	l	l	lm	l	l	lm	lm	lm	lm	l	l	l	l	lm	l	l	l	l	lm	lm	lm	l	l	l	l	lm	l	l	lm	lm	lm	lm	lm	l	l
Marker14864	chr11	nnxnp	n	np	np	np	np	n	n	n	np	n	np	np	n	n	n	n	np	np	n	np	n	n	n	n	np	np	np	n	n	n	np	n	n	np	n	np	np	n	n	np	np	np	np	n	np	np	np
Marker14886	chr11	nnxnp	n	np	n	np	n	np	np	np	n	np	n	n	np	np	np	np	n	n	np	n	np	np	np	np	n	n	n	np	np	np	n	np	np	n	np	n	n	np	np	n	n	n	n	np	n	n	n
Marker14887	chr11	nnxnp	n	np	n	np	n	np	np	np	n	np	n	n	np	np	np	np	n	n	np	n	np	np	np	np	n	n	n	np	np	np	n	np	np	n	np	n	n	np	np	n	n	n	n	np	n	n	n
Marker14891	chr11	nnxnp	n	np	np	np	np	n	n	np	np	n	np	np	n	n	n	n	np	np	n	np	n	n	n	n	np	np	np	n	n	n	np	n	n	np	n	np	np	n	n	np	np	np	np	n	np	np	np
Marker14896	chr11	lmxll	ml	l	ml	l	l	ml	ml	ml	l	l	l	l	l	l	ml	l	l	ml	ml	ml	ml	l	l	l	l	ml	l	l	l	l	ml	ml	ml	l	l	l	l	ml	l	l	ml	ml	ml	ml	ml	l	l
Marker14897	chr11	lmxll	lm	l	lm	l	l	lm	lm	lm	l	l	l	l	l	l	lm	l	l	lm	lm	lm	lm	l	l	l	l	lm	l	l	l	l	lm	lm	lm	l	l	l	l	lm	l	l	lm	lm	lm	lm	lm	l	l
Marker14909	chr11	nnxnp	n	np	np	np	np	n	n	n	np	n	np	np	n	n	n	n	np	np	n	np	n	n	n	n	np	np	np	n	n	n	np	n	n	np	n	np	np	n	n	np	np	np	np	n	np	np	np
Marker14910	chr11	nnxnp	n	np	np	np	np	n	n	n	np	n	np	np	n	n	n	n	np	np	n	np	n	n	n	n	np	np	np	n	n	n	np	n	n	np	n	np	np	n	n	np	np	np	np	n	np	np	np
Marker14911	chr11	lmxll	lm	l	lm	l	l	lm	lm	lm	l	l	l	l	l	l	lm	l	l	lm	lm	lm	lm	l	l	l	l	lm	l	l	l	l	lm	lm	lm	l	l	l	l	lm	l	l	lm	lm	lm	lm	lm	l	l
Marker14912	chr11	lmxll	ml	l	ml	l	l	ml	ml	ml	l	l	l	l	l	l	ml	l	l	ml	ml	ml	ml	l	l	l	l	ml	l	l	l	l	ml	ml	ml	l	l	l	l	ml	l	l	ml	ml	ml	ml	ml	l	l
Marker14930	chr12	nnxnp	n	np	n	n	n	np	np	n	np	n	np	n	np	np	np	n	n	n	n	np	n	n	np	np	n	n	np	np	np	n	n	np	np	n	np	n	np	np	np	n	n	np	n	np	n	n	n
Marker14931	chr12	nnxnp	n	np	n	n	n	np	np	n	np	n	np	n	np	np	np	n	n	n	n	np	n	n	np	n	n	n	np	np	np	n	n	np	np	n	np	n	np	np	np	n	n	np	n	np	n	n	n
Marker14932	chr12	nnxnp	n	np	n	n	n	np	np	n	np	n	np	n	np	n	np	n	n	n	n	np	n	n	np	n	n	n	np	np	np	n	n	np	np	n	np	n	np	np	np	n	n	np	n	np	n	n	n
Marker14946	chr12	lmxll	lm	l	lm	l	lm	lm	lm	l	l	lm	l	lm	l	lm	l	lm	lm	lm	lm	l	l	l	l	l	l	lm	lm	lm	lm	lm	l	lm	l	lm	l	l	l	l	l	l	l	lm	l	lm	lm	l	l
Marker14947	chr12	nnxnp	n	pn	n	n	n	pn	pn	n	pn	n	pn	n	pn	n	pn	n	n	n	pn	pn	n	n	pn	n	n	n	pn	pn	pn	n	n	pn	pn	n	pn	n	pn	pn	pn	n	n	pn	n	n	n	n	n
Marker14976	chr12	nnxnp	n	np	np	np	np	n	n	np	n	np	n	np	n	np	n	np	np	np	n	n	np	np	n	np	np	np	n	n	n	np	np	n	n	np	n	np	n	n	np	np	np	n	np	np	np	np	np
Marker14977	chr12	nnxnp	n	pn	n	n	n	pn	pn	n	pn	n	pn	n	pn	n	pn	n	n	n	pn	pn	n	n	pn	n	n	n	pn	pn	pn	n	n	pn	pn	n	pn	n	pn	pn	n	n	n	pn	n	n	n	n	n
Marker14978	chr12	nnxnp	n	pn	n	n	n	pn	pn	n	pn	n	pn	n	pn	n	pn	n	n	n	pn	pn	n	n	pn	n	n	n	pn	pn	pn	n	n	pn	pn	n	pn	n	pn	pn	n	n	n	pn	n	n	n	n	n
Marker14979	chr12	lmxll	lm	l	lm	l	lm	lm	lm	l	l	lm	l	lm	l	lm	l	lm	lm	lm	lm	l	l	l	l	l	lm	lm	lm	lm	lm	lm	l	lm	l	lm	l	l	l	l	l	l	l	lm	l	lm	lm	l	l
Marker14986	chr12	nnxnp	n	np	np	n	n	np	np	n	p	n	np	n	np	n	np	n	n	n	np	np	n	n	np	np	n	n	np	p	np	n	n	np	np	n	np	n	np	np	n	n	n	np	n	np	n	n	n
Marker14987	chr12	nnxnp	n	np	np	n	n	np	np	n	p	n	np	n	np	n	np	np	n	n	np	np	n	n	np	np	n	n	np	p	np	n	n	np	np	n	np	n	np	np	n	n	n	np	n	np	n	n	n
Marker14994	chr12	nnxnp	n	np	np	np	np	n	n	np	n	np	n	np	n	np	n	np	np	np	n	n	np	np	n	np	np	np	n	n	n	np	np	n	n	np	n	np	n	n	np	np	np	n	np	np	np	np	np
Marker15018	chr12	lmxll	lm	l	lm	l	lm	lm	lm	l	l	lm	l	lm	l	lm	l	lm	lm	lm	lm	l	l	l	l	lm	l	lm	lm	lm	lm	lm	l	lm	l	lm	l	lm	l	l	l	l	l	lm	l	lm	lm	l	l
Marker15019	chr12	lmxll	lm	l	lm	l	lm	lm	lm	l	l	lm	l	lm	l	lm	l	lm	lm	lm	lm	l	l	l	l	l	l	lm	lm	lm	lm	lm	l	lm	l	lm	l	lm	l	l	l	l	l	lm	l	lm	lm	l	l
Marker15037	chr12	nnxnp	n	np	np	p	n	n	n	np	np	np	n	np	n	np	n	np	n	np	n	n	np	p	n	np	np	np	n	n	n	n	np	n	n	n	n	np	n	n	np	np	np	n	np	np	np	np	np
Marker15095	chr12	nnxnp	n	np	n	n	n	np	np	n	np	n	np	n	np	n	np	n	n	n	n	np	n	n	np	np	n	n	np	np	np	n	n	np	np	np	np	n	np	np	np	n	n	np	n	np	n	n	n
Marker15096	chr12	lmxll	lm	l	lm	l	lm	lm	lm	l	l	lm	l	lm	l	lm	l	lm	lm	lm	lm	l	l	l	l	l	l	lm	lm	lm	lm	lm	l	lm	l	lm	l	l	l	l	l	l	l	lm	l	lm	lm	l	l
Marker15097	chr12	lmxll	lm	l	lm	l	lm	lm	lm	l	l	lm	l	lm	l	lm	l	lm	lm	lm	lm	l	l	l	l	l	l	lm	lm	lm	lm	lm	l	lm	l	lm	l	l	l	l	l	l	l	lm	l	lm	lm	l	l
Marker15098	chr12	nnxnp	n	np	np	np	np	n	n	np	n	np	n	np	n	np	n	np	np	np	np	n	np	np	n	n	np	np	n	n	n	np	np	n	n	n	n	np	n	n	n	np	np	n	np	np	np	np	np
Marker15099	chr12	nnxnp	n	np	np	np	np	n	n	np	n	np	n	np	n	np	n	np	np	np	np	n	np	np	n	n	np	np	n	n	n	np	np	n	n	n	n	np	n	n	n	np	np	n	np	np	np	np	np
Marker15138	chr12	lmxll	lm	l	lm	l	lm	lm	lm	l	l	lm	l	lm	l	lm	l	lm	lm	lm	lm	l	l	l	l	l	l	lm	lm	lm	lm	lm	l	lm	l	lm	l	l	l	l	l	l	l	lm	l	lm	lm	l	l
Marker15139	chr12	lmxll	lm	l	lm	l	lm	lm	lm	l	l	lm	l	lm	l	lm	l	lm	lm	lm	lm	l	l	l	l	l	l	lm	lm	lm	lm	lm	l	lm	l	lm	l	l	l	l	l	l	l	lm	l	lm	lm	l	l
Marker15140	chr12	lmxll	lm	l	lm	l	lm	lm	lm	l	l	lm	l	lm	l	lm	l	lm	lm	lm	lm	l	l	l	l	l	l	lm	lm	lm	lm	lm	l	lm	l	lm	l	l	l	l	l	l	l	lm	l	lm	lm	l	l
Marker15141	chr12	lmxll	lm	l	lm	l	lm	lm	lm	l	l	lm	l	lm	l	lm	l	lm	lm	lm	lm	l	l	l	l	l	l	lm	lm	lm	lm	lm	l	lm	l	lm	l	l	l	l	l	l	l	lm	l	lm	lm	l	l
Marker15183	chr12	lmxll	lm	l	lm	l	lm	lm	lm	l	l	lm	lm	lm	l	lm	l	l	lm	lm	lm	l	l	l	l	l	l	lm	lm	lm	lm	lm	l	lm	l	lm	l	l	l	l	l	l	l	lm	l	lm	lm	l	l
Marker15184	chr12	lmxll	lm	l	lm	l	lm	lm	lm	l	l	lm	lm	lm	l	lm	l	l	lm	lm	lm	l	l	l	l	l	l	lm	lm	lm	lm	lm	l	lm	l	lm	l	l	l	l	l	l	l	lm	l	lm	lm	l	l
Marker15185	chr12	nnxnp	n	np	np	np	np	n	n	np	n	np	n	np	n	np	n	np	np	np	np	n	np	np	n	n	np	np	n	n	n	np	np	n	n	n	n	np	n	n	n	np	np	n	np	np	np	np	np
Marker15186	chr12	lmxll	lm	l	m	l	lm	lm	lm	l	l	m	lm	m	l	m	l	l	m	m	m	l	l	l	l	l	l	m	lm	lm	lm	m	l	lm	l	lm	l	l	l	l	l	l	l	lm	l	lm	m	l	l
Marker15188	chr12	lmxll	lm	l	m	l	lm	lm	lm	l	l	m	lm	m	l	m	l	l	m	m	m	l	l	l	l	l	l	m	lm	lm	lm	m	l	lm	l	lm	l	l	l	l	l	l	l	lm	l	lm	m	l	l
Marker15189	chr12	lmxll	lm	l	l	m	l	l	l	lm	lm	l	lm	l	lm	l	lm	m	l	l	l	lm	m	m	lm	lm	m	l	l	l	l	l	m	l	lm	l	lm	m	lm	lm	lm	m	m	l	m	lm	l	m	m
Marker15214	chr12	lmxll	lm	l	l	l	lm	lm	lm	l	l	lm	lm	lm	l	lm	l	l	lm	lm	lm	l	l	l	l	l	l	lm	lm	lm	lm	lm	l	lm	l	lm	l	l	l	l	l	l	l	lm	l	lm	lm	l	l
Marker15215	chr12	lmxll	lm	l	lm	lm	l	l	l	lm	lm	l	lm	l	lm	l	lm	lm	l	l	l	lm	lm	lm	lm	lm	lm	l	l	l	l	l	lm	l	lm	l	lm	lm	lm	lm	lm	lm	lm	l	lm	lm	l	lm	lm
Marker15216	chr12	nnxnp	n	np	np	np	np	n	n	np	n	np	n	np	n	np	n	np	np	np	np	n	np	np	n	n	np	np	n	n	n	np	np	n	n	n	n	np	n	n	n	np	np	n	np	np	np	np	np
Marker15217	chr12	nnxnp	n	np	np	np	np	n	n	np	n	np	n	np	n	np	n	np	np	np	np	n	np	np	n	n	np	np	n	n	n	np	np	n	n	n	n	np	n	n	n	np	np	n	np	np	np	np	np
Marker15219	chr12	nnxnp	n	np	np	np	np	n	n	np	n	np	n	np	n	np	n	np	np	np	np	n	np	np	n	n	np	np	n	n	n	np	np	n	n	n	n	np	n	n	n	np	np	n	np	np	np	np	np
Marker15226	chr12	lmxll	lm	l	l	lm	l	l	l	lm	lm	l	lm	l	lm	l	lm	lm	lm	l	l	lm	lm	lm	lm	lm	lm	l	l	l	l	l	lm	l	lm	l	lm	lm	lm	lm	lm	lm	lm	l	lm	lm	l	lm	lm
Marker15227	chr12	nnxnp	n	np	p	np	np	n	n	np	n	np	n	np	n	np	n	np	np	np	np	n	np	np	n	n	np	np	n	n	n	np	np	n	n	n	n	np	n	np	n	np	np	n	np	np	np	np	np
Marker15229	chr12	nnxnp	n	np	p	np	np	n	n	np	n	np	n	np	n	np	n	np	np	np	np	n	np	np	n	n	np	np	n	n	n	np	np	n	n	n	n	np	n	np	n	np	np	n	np	np	np	np	np
Marker15238	chr12	nnxnp	n	np	n	n	n	np	np	n	np	n	np	n	np	n	np	n	n	n	n	np	n	n	np	np	n	n	np	np	np	n	n	np	np	np	np	n	np	np	np	n	n	np	n	n	n	n	n
Marker15241	chr12	nnxnp	n	pn	pn	pn	pn	n	n	pn	n	pn	n	pn	n	pn	n	pn	pn	pn	pn	n	pn	pn	n	n	pn	pn	n	n	n	pn	pn	n	n	n	n	pn	n	n	n	pn	pn	n	pn	pn	pn	pn	pn
Marker15267	chr12	nnxnp	n	np	np	np	np	n	n	np	n	np	n	np	n	np	n	np	np	np	np	n	np	np	n	n	np	np	n	n	n	n	np	n	n	n	n	np	n	n	n	np	np	n	np	np	np	np	np
Marker15270	chr12	lmxll	lm	l	m	lm	l	l	l	m	lm	l	lm	l	lm	l	lm	m	l	l	l	lm	m	m	lm	lm	m	l	l	l	l	l	m	l	lm	l	lm	m	lm	lm	lm	m	m	l	m	lm	lm	m	m
Marker15274	chr12	nnxnp	n	np	np	np	np	n	n	np	n	np	n	np	n	np	n	np	np	np	np	n	np	np	n	n	np	np	n	n	n	n	np	n	n	n	n	np	n	n	n	np	np	n	np	np	np	np	np
Marker15275	chr12	lmxll	lm	l	l	l	lm	lm	lm	l	l	lm	lm	lm	l	lm	l	l	lm	lm	lm	lm	l	l	l	l	l	lm	lm	lm	lm	lm	l	lm	l	lm	l	l	l	l	l	l	l	lm	l	lm	lm	l	l
Marker15276	chr12	nnxnp	n	pn	n	n	n	pn	pn	n	pn	n	pn	n	pn	n	pn	n	n	n	n	pn	n	n	pn	pn	n	n	pn	pn	pn	pn	n	pn	pn	pn	pn	n	pn	pn	pn	n	n	pn	n	n	n	n	n
Marker15288	chr12	nnxnp	n	pn	pn	pn	pn	n	n	pn	n	pn	n	pn	n	pn	n	pn	pn	pn	pn	n	pn	pn	n	n	pn	pn	n	n	n	n	pn	n	n	n	n	pn	n	n	n	pn	pn	n	pn	pn	pn	pn	pn
Marker15290	chr12	nnxnp	n	np	n	n	n	np	np	n	np	n	np	n	np	n	np	n	n	n	n	np	n	n	np	np	n	n	np	np	np	np	n	np	np	np	np	n	np	np	np	n	n	np	n	np	n	n	n
Marker15292	chr12	nnxnp	n	pn	pn	pn	pn	n	n	pn	n	pn	n	pn	n	pn	n	pn	pn	pn	pn	n	pn	pn	n	n	pn	pn	n	n	n	n	pn	n	n	n	n	pn	n	n	n	pn	pn	n	pn	pn	pn	pn	pn
Marker15293	chr12	nnxnp	n	pn	n	n	n	pn	pn	n	pn	n	pn	n	pn	n	pn	n	n	n	n	pn	n	n	pn	pn	n	n	pn	pn	pn	pn	n	pn	pn	pn	pn	n	pn	pn	pn	n	n	pn	n	pn	n	n	n
Marker15303	chr12	nnxnp	n	np	n	n	n	np	np	n	np	n	np	n	np	n	np	n	n	n	n	np	n	n	np	np	n	n	np	np	np	np	np	np	np	np	np	n	np	np	np	n	n	np	n	np	n	n	n
Marker15304	chr12	nnxnp	n	np	np	np	np	n	n	np	n	np	n	np	n	np	n	np	np	np	np	n	np	np	n	n	np	np	n	n	n	n	n	n	n	n	n	np	n	n	n	np	np	n	np	np	np	np	np
Marker15305	chr12	hkxhk	hk	hk	k	k	hk	h	h	hk	hk	hk	hk	hk	hk	hk	hk	k	hk	hk	hk	hk	k	k	hk	hk	k	hk	h	h	h	h	hk	h	hk	h	hk	k	hk	hk	hk	k	k	h	k	hk	hk	k	k
Marker15306	chr12	nnxnp	n	np	np	np	np	n	n	np	n	np	n	np	n	np	n	np	np	np	np	n	np	np	n	n	np	np	n	n	n	n	n	n	n	n	n	np	n	n	n	np	np	n	np	np	np	np	np
Marker15308	chr12	nnxnp	n	np	np	np	np	n	n	np	n	np	n	p	n	np	np	np	n	np	np	np	np	np	n	np	np	np	n	n	n	np	n	n	n	n	np	np	n	n	np	np	p	n	p	np	np	np	np
Marker15309	chr12	nnxnp	n	np	np	np	np	n	n	np	n	np	n	p	n	np	np	np	n	np	np	np	np	np	n	np	np	np	n	n	n	np	n	n	n	n	n	np	n	n	np	np	p	n	p	np	np	np	np
Marker15329	chr12	nnxnp	n	np	n	n	n	np	np	n	np	n	np	n	np	n	np	n	n	n	n	np	n	n	np	np	n	n	np	np	np	np	np	np	np	np	np	n	np	np	np	n	n	np	n	np	n	n	n
Marker15363	chr12	nnxnp	n	np	np	p	np	n	n	np	n	np	n	np	n	np	n	np	np	np	np	n	np	np	n	n	np	np	n	n	n	n	n	n	n	n	n	np	n	n	n	np	np	n	np	n	np	np	np
Marker15366	chr12	nnxnp	n	np	np	np	np	n	n	np	n	np	n	np	n	n	n	np	np	np	np	n	np	np	n	n	np	np	n	n	n	n	n	n	n	n	n	np	n	n	n	np	np	n	np	n	np	np	np
Marker15369	chr12	nnxnp	n	np	n	n	n	np	np	n	np	n	np	n	np	n	np	n	np	n	n	np	n	n	np	np	n	n	np	np	np	np	np	np	np	np	np	n	np	np	np	n	n	np	n	np	n	n	n
Marker15370	chr12	nnxnp	n	np	n	n	n	np	np	n	np	n	np	n	np	n	np	n	n	n	n	p	n	n	np	p	n	n	np	np	np	np	p	np	p	np	p	n	p	p	p	n	n	np	n	np	n	n	n
Marker15374	chr12	nnxnp	n	np	n	n	n	np	np	n	np	n	np	n	np	n	np	n	n	n	n	p	n	n	p	p	n	n	np	np	np	np	p	np	p	np	p	n	p	p	p	n	n	np	n	np	n	n	n
Marker15402	chr12	lmxll	lm	l	lm	lm	l	l	l	lm	lm	l	lm	l	lm	l	lm	lm	l	l	l	lm	lm	lm	lm	lm	lm	l	l	l	l	lm	lm	l	lm	l	lm	lm	lm	lm	lm	lm	lm	l	lm	lm	l	lm	lm
Marker15434	chr12	nnxnp	n	np	np	np	np	n	n	np	n	np	n	np	n	np	n	np	np	np	np	n	np	np	n	n	np	np	n	n	n	n	n	n	n	n	n	np	n	n	n	np	np	n	np	np	np	np	np
Marker15437	chr12	nnxnp	n	np	np	np	np	n	n	np	n	np	n	np	n	np	n	np	n	np	np	n	np	np	n	n	n	np	n	n	n	n	n	n	n	n	n	np	n	np	n	np	np	n	np	np	np	np	np
Marker15438	chr12	nnxnp	n	np	n	n	np	np	np	n	np	n	np	n	np	n	n	n	n	n	n	np	n	n	np	p	n	n	np	np	np	np	np	np	np	np	np	n	np	np	np	n	n	np	n	np	n	n	n
Marker15473	chr12	nnxnp	n	np	n	n	n	np	np	n	np	n	np	n	np	n	np	n	n	n	n	np	n	n	np	np	n	n	np	np	np	np	np	np	np	np	np	n	np	np	np	n	n	np	n	np	n	n	n
Marker15474	chr12	nnxnp	n	pn	pn	pn	pn	n	n	pn	n	pn	n	pn	n	pn	n	pn	pn	pn	pn	n	pn	pn	n	n	pn	pn	n	n	n	n	n	n	n	n	n	pn	n	n	n	pn	pn	n	pn	pn	pn	pn	pn
Marker15499	chr12	nnxnp	n	np	p	np	np	n	n	p	n	np	n	np	n	np	n	p	np	np	np	n	p	p	n	n	p	np	n	n	n	n	n	n	n	n	n	p	n	n	n	p	p	n	p	np	np	p	p
Marker15501	chr12	nnxnp	n	np	n	n	n	np	np	n	p	n	np	n	np	n	p	n	n	n	n	p	n	n	p	p	n	n	np	np	np	np	p	np	p	np	p	n	p	p	p	n	n	np	n	np	n	n	n
Marker15503	chr12	nnxnp	n	pn	n	n	n	pn	pn	n	p	n	pn	n	pn	n	p	n	n	n	n	p	n	n	p	p	n	n	pn	pn	pn	pn	p	pn	p	pn	p	n	p	p	p	n	n	pn	n	pn	n	n	n
Marker15522	chr12	lmxll	ml	l	ml	ml	l	l	l	ml	ml	l	ml	l	l	l	ml	ml	l	l	l	ml	ml	ml	ml	ml	ml	l	l	l	l	l	ml	l	ml	l	ml	ml	ml	ml	ml	ml	ml	l	ml	ml	l	ml	ml
Marker15524	chr12	lmxll	lm	l	lm	lm	l	l	l	lm	lm	l	lm	l	l	l	lm	lm	l	l	l	lm	lm	lm	lm	lm	lm	l	l	l	l	l	lm	l	lm	l	lm	lm	lm	lm	lm	lm	lm	l	lm	lm	l	lm	lm
Marker15536	chr12	nnxnp	n	np	n	n	n	p	np	n	np	n	np	np	np	n	np	n	n	np	n	np	n	n	np	np	n	n	p	np	np	np	np	np	np	np	np	n	np	np	np	n	n	np	n	np	n	n	n
Marker15537	chr12	nnxnp	n	pn	pn	pn	pn	n	n	pn	n	pn	n	pn	n	pn	n	pn	pn	pn	pn	n	pn	pn	n	n	pn	pn	n	n	n	n	n	n	n	n	n	pn	n	n	n	pn	pn	n	pn	pn	pn	pn	pn
Marker15538	chr12	nnxnp	n	pn	pn	pn	pn	n	n	pn	n	pn	n	pn	n	pn	n	pn	pn	pn	pn	n	pn	pn	n	n	pn	pn	n	n	n	n	n	n	n	n	n	pn	n	n	n	pn	pn	n	pn	pn	pn	pn	pn
Marker15539	chr12	nnxnp	n	pn	pn	pn	pn	n	n	pn	n	pn	n	pn	n	pn	n	pn	pn	pn	pn	n	pn	pn	n	n	pn	pn	n	n	n	n	n	n	n	n	n	pn	n	n	n	pn	pn	n	pn	pn	pn	pn	pn
Marker15540	chr12	nnxnp	n	pn	pn	pn	pn	n	n	pn	n	pn	n	pn	n	pn	n	pn	pn	pn	pn	n	pn	pn	n	n	pn	pn	n	n	n	n	n	n	n	n	n	pn	n	n	n	pn	pn	n	pn	pn	pn	pn	pn
Marker15580	chr12	lmxll	lm	l	l	l	lm	lm	lm	l	l	lm	l	lm	lm	lm	l	l	lm	lm	lm	l	l	l	l	l	l	lm	lm	lm	lm	lm	l	lm	l	lm	l	l	l	l	l	l	l	lm	l	lm	lm	l	l
Marker15603	chr12	nnxnp	n	pn	n	n	n	p	p	n	pn	n	pn	n	p	n	pn	n	n	n	n	pn	n	n	pn	pn	n	n	p	p	p	p	pn	p	pn	p	pn	n	pn	pn	pn	n	n	p	n	pn	n	n	n
Marker15604	chr12	nnxnp	n	np	n	n	n	p	p	n	np	n	np	n	p	n	np	n	n	n	n	np	n	n	np	np	n	n	p	p	p	p	np	p	np	p	np	n	np	np	np	n	n	p	n	np	n	n	n
Marker15605	chr12	nnxnp	n	np	np	np	p	n	n	np	n	p	n	p	n	np	n	np	p	p	p	n	np	np	n	n	np	p	n	n	n	n	n	n	n	n	n	np	n	n	n	np	np	n	np	np	p	np	np
Marker15606	chr12	nnxnp	n	np	np	np	np	n	n	np	n	np	n	np	n	np	np	np	np	np	np	n	np	np	n	n	np	np	n	n	np	n	n	n	n	n	n	np	n	n	n	np	np	n	np	np	np	np	np
Marker15628	chr12	nnxnp	n	np	np	-	np	n	n	n	n	np	n	np	n	np	n	n	np	np	np	n	np	np	n	n	n	np	n	n	np	n	n	n	n	n	n	np	n	n	n	np	np	n	np	np	np	np	np
Marker15629	chr12	nnxnp	n	np	np	-	np	n	n	n	n	np	n	np	n	np	n	n	np	np	np	n	np	np	n	n	np	np	n	n	np	n	n	n	n	n	n	np	n	n	n	np	np	n	np	np	np	np	np
Marker15632	chr12	lmxll	lm	l	l	l	lm	lm	lm	l	l	lm	lm	lm	lm	lm	l	l	lm	lm	lm	l	l	l	l	l	l	lm	lm	lm	lm	lm	l	lm	l	lm	l	lm	l	l	l	l	l	lm	l	lm	lm	l	l
Marker15683	chr12	nnxnp	n	pn	pn	pn	pn	n	n	pn	pn	pn	n	pn	n	pn	n	pn	pn	pn	pn	n	pn	pn	n	n	pn	pn	n	n	pn	n	pn	n	n	n	n	pn	n	n	n	pn	pn	n	pn	pn	pn	pn	pn
Marker15692	chr12	nnxnp	n	np	n	np	n	np	np	n	np	n	np	n	np	n	p	n	n	n	n	np	n	n	np	np	n	n	np	np	n	np	np	np	np	np	np	n	np	np	np	n	n	np	n	n	n	n	n
Marker15715	chr12	nnxnp	n	np	np	np	np	n	n	np	n	np	n	np	n	np	n	np	np	np	np	n	np	np	n	n	np	np	n	n	np	n	n	n	n	n	n	np	n	n	n	np	np	n	np	np	np	np	np
Marker15717	chr12	lmxll	lm	l	lm	lm	l	l	l	lm	lm	l	lm	l	l	l	lm	lm	l	l	l	l	lm	lm	lm	lm	lm	l	l	l	l	l	lm	l	lm	l	lm	lm	lm	lm	lm	lm	lm	l	lm	lm	l	lm	lm
Marker15718	chr12	nnxnp	n	np	np	np	np	n	n	np	n	np	n	np	n	np	n	np	np	np	np	n	np	np	n	n	np	np	n	n	np	n	n	n	n	n	n	np	n	n	n	np	np	n	np	np	np	np	np
Marker15719	chr12	lmxll	ml	l	ml	ml	l	l	l	ml	ml	l	ml	l	l	l	ml	ml	l	l	l	l	ml	ml	ml	ml	ml	l	l	l	l	l	ml	l	ml	l	ml	ml	ml	ml	ml	ml	ml	l	ml	ml	l	ml	ml
Marker15720	chr12	lmxll	ml	l	ml	ml	l	l	l	ml	ml	l	ml	l	l	l	ml	ml	l	l	l	l	ml	ml	ml	ml	ml	l	l	l	l	l	ml	l	ml	l	ml	ml	ml	ml	ml	ml	ml	l	ml	ml	l	ml	ml
Marker15721	chr12	lmxll	lm	l	lm	lm	l	l	l	lm	lm	l	lm	l	l	l	lm	lm	l	l	l	l	lm	lm	lm	lm	lm	l	l	l	l	l	lm	l	lm	l	lm	lm	lm	lm	lm	lm	lm	l	lm	lm	l	lm	lm
Marker15722	chr12	lmxll	ml	l	ml	ml	l	l	l	ml	ml	l	ml	l	l	l	ml	ml	l	l	l	l	ml	ml	ml	ml	ml	l	l	l	l	l	ml	l	ml	l	ml	ml	ml	ml	ml	ml	ml	l	ml	ml	l	ml	ml
Marker15723	chr12	nnxnp	n	np	n	n	n	np	np	n	np	n	np	n	np	n	np	n	n	n	n	np	n	n	np	np	n	n	np	np	n	np	np	np	np	np	np	n	np	np	np	n	n	np	n	np	n	n	n
Marker15724	chr12	lmxll	ml	l	ml	ml	l	l	l	ml	ml	l	ml	l	l	l	ml	ml	l	l	l	l	ml	ml	ml	ml	ml	l	l	l	l	l	ml	l	ml	l	ml	ml	ml	ml	ml	ml	ml	l	ml	ml	l	ml	ml
Marker15725	chr12	lmxll	lm	l	lm	lm	l	l	l	lm	lm	l	lm	l	l	l	lm	lm	l	l	l	l	lm	lm	lm	lm	lm	l	l	l	l	l	lm	l	lm	l	lm	lm	lm	lm	lm	lm	lm	l	lm	lm	l	lm	lm
Marker15727	chr12	lmxll	lm	l	lm	lm	l	l	l	lm	lm	l	lm	l	l	l	lm	lm	l	l	l	l	lm	lm	lm	lm	lm	l	l	l	l	l	lm	l	lm	l	lm	lm	lm	lm	lm	lm	lm	l	lm	lm	l	lm	lm
Marker15728	chr12	nnxnp	n	np	n	n	n	np	np	n	np	n	np	n	np	n	np	n	n	n	n	np	n	n	np	np	n	n	np	np	n	np	np	np	np	np	np	n	np	np	np	n	n	np	n	np	n	n	n
Marker15729	chr12	lmxll	ml	l	ml	ml	l	l	l	ml	ml	l	ml	l	l	l	ml	ml	l	l	l	l	ml	ml	ml	ml	ml	l	l	l	l	l	ml	l	ml	l	ml	ml	ml	ml	ml	ml	ml	l	ml	ml	l	ml	ml
Marker15730	chr12	lmxll	ml	l	ml	ml	l	l	l	ml	ml	l	ml	l	l	l	ml	ml	l	l	l	l	ml	ml	ml	ml	ml	l	l	l	l	l	ml	l	ml	l	ml	ml	ml	ml	ml	ml	ml	l	ml	ml	l	ml	ml
Marker15731	chr12	lmxll	ml	l	ml	ml	l	l	l	ml	ml	l	ml	l	l	l	ml	ml	l	l	l	l	ml	ml	ml	ml	ml	l	l	l	l	l	ml	l	ml	l	ml	ml	ml	ml	ml	ml	ml	l	ml	ml	l	ml	ml
Marker15732	chr12	nnxnp	n	np	np	np	np	n	n	np	n	np	n	np	n	np	n	np	np	np	np	n	np	np	n	n	np	np	n	n	np	n	n	n	n	n	n	np	n	n	n	np	np	n	np	np	np	np	np
Marker15742	chr12	lmxll	lm	l	l	l	m	lm	lm	l	l	m	lm	m	lm	m	l	l	m	lm	m	lm	l	l	l	l	l	m	m	lm	m	lm	l	lm	l	lm	l	l	l	l	l	l	l	lm	l	lm	m	l	l
Marker15746	chr12	lmxll	lm	l	lm	lm	l	l	l	lm	lm	l	lm	l	l	l	lm	lm	l	l	l	l	lm	lm	lm	lm	lm	l	l	l	l	l	lm	l	lm	l	lm	lm	lm	lm	lm	lm	lm	l	lm	l	l	lm	lm
Marker15748	chr12	nnxnp	n	np	np	np	np	n	n	np	n	np	n	np	n	np	n	np	np	np	np	n	np	np	n	n	np	np	n	n	np	n	n	n	n	n	n	np	n	np	n	np	np	n	np	np	np	np	np
Marker15756	chr12	lmxll	lm	l	lm	lm	l	l	l	lm	lm	l	lm	l	l	l	lm	lm	l	l	l	l	lm	lm	lm	lm	lm	l	l	l	l	l	lm	l	lm	l	lm	lm	lm	lm	lm	lm	lm	l	lm	l	l	lm	lm
Marker15757	chr12	lmxll	lm	l	l	l	lm	lm	lm	l	l	lm	lm	lm	lm	lm	l	l	lm	lm	lm	lm	l	l	l	l	l	lm	lm	lm	lm	lm	l	lm	l	lm	l	l	l	l	l	l	l	lm	l	lm	lm	l	l
Marker15758	chr12	lmxll	lm	l	lm	lm	l	l	l	lm	lm	l	lm	l	l	l	lm	lm	l	l	l	l	lm	lm	lm	lm	lm	l	l	l	l	l	lm	l	lm	l	lm	lm	lm	lm	lm	lm	lm	l	lm	l	l	lm	lm
Marker15759	chr12	lmxll	lm	l	lm	lm	l	l	l	lm	lm	l	lm	l	l	l	lm	lm	l	l	l	l	lm	lm	lm	lm	lm	l	l	l	l	l	lm	l	lm	l	lm	lm	lm	lm	lm	lm	lm	l	lm	l	l	lm	lm
Marker15760	chr12	lmxll	lm	l	lm	lm	l	l	l	lm	lm	l	lm	l	l	l	lm	lm	l	l	l	l	lm	lm	lm	lm	lm	l	l	l	l	l	lm	l	lm	l	lm	lm	lm	lm	lm	lm	lm	l	lm	l	l	lm	lm
Marker15761	chr12	lmxll	lm	l	lm	lm	l	l	l	lm	lm	l	lm	l	l	l	lm	lm	l	l	l	l	lm	lm	lm	lm	lm	l	l	l	l	l	lm	l	lm	l	lm	lm	lm	lm	lm	lm	lm	l	lm	l	l	lm	lm
Marker15762	chr12	lmxll	lm	l	lm	lm	l	l	l	lm	lm	l	lm	l	l	l	lm	lm	l	l	l	l	lm	lm	lm	lm	lm	l	l	l	l	l	lm	l	lm	l	lm	lm	lm	lm	lm	lm	lm	l	lm	l	l	lm	lm
Marker15763	chr12	lmxll	lm	l	l	l	lm	lm	lm	l	l	lm	lm	lm	lm	lm	l	l	lm	lm	lm	lm	l	l	l	l	l	lm	lm	lm	lm	lm	l	lm	l	lm	l	l	l	l	l	l	l	lm	l	lm	lm	l	l
Marker15797	chr12	nnxnp	n	np	np	np	np	n	n	np	n	np	n	np	n	np	n	np	np	np	np	n	np	np	n	n	np	np	n	n	np	n	n	n	n	n	n	n	n	n	n	np	np	n	np	np	np	np	np
Marker15799	chr12	nnxnp	n	np	n	n	n	np	np	n	np	n	np	n	np	n	np	n	n	n	n	np	n	n	np	np	n	n	np	np	n	np	np	np	np	np	np	np	np	np	np	n	n	np	n	n	n	n	n
Marker15895	chr12	nnxnp	n	np	n	n	n	np	np	n	np	n	np	n	np	n	np	n	n	n	n	np	n	n	n	np	np	n	np	np	n	np	np	np	np	np	np	np	np	np	np	n	n	np	n	np	n	n	n
Marker15917	chr12	lmxll	lm	l	l	l	lm	lm	lm	lm	l	lm	lm	lm	lm	lm	l	l	m	lm	lm	lm	l	l	l	l	l	lm	lm	lm	lm	lm	l	lm	l	lm	lm	lm	l	l	l	l	l	lm	l	lm	lm	l	l
Marker15918	chr12	lmxll	lm	l	lm	lm	lm	l	l	lm	lm	l	lm	l	l	l	lm	lm	l	l	l	l	lm	lm	lm	lm	lm	l	l	l	l	l	lm	l	lm	l	l	l	lm	lm	lm	lm	lm	l	lm	l	l	lm	lm
Marker15920	chr12	nnxnp	n	np	n	n	n	np	np	n	np	n	np	n	np	n	p	n	n	n	n	np	n	n	n	p	n	n	np	n	np	np	p	np	p	np	np	np	p	p	p	n	n	n	n	np	n	n	n
Marker15941	chr12	nnxnp	n	np	n	n	n	np	np	n	np	n	np	n	np	n	np	n	n	n	n	np	n	n	n	np	n	n	np	n	n	np	np	np	np	np	np	np	np	np	np	n	n	n	n	np	n	n	n
Marker15942	chr12	nnxnp	n	np	p	p	np	n	n	np	n	np	n	np	n	np	np	p	np	np	np	n	p	p	p	n	np	np	n	np	np	n	n	n	n	n	n	n	n	n	np	p	p	np	p	np	np	p	p
Marker15944	chr12	nnxnp	n	np	p	p	np	n	n	np	n	np	n	np	n	np	np	p	np	np	np	n	p	np	p	n	np	np	n	np	np	n	n	n	n	n	n	n	n	n	n	np	p	np	p	np	np	p	p
Marker15945	chr12	nnxnp	n	np	p	p	np	n	n	np	n	np	n	np	n	np	np	p	np	np	np	n	p	np	p	n	np	np	n	np	np	n	n	n	n	n	n	n	n	n	n	np	p	np	p	np	np	p	p
Marker15949	chr12	lmxll	lm	l	lm	lm	l	l	l	lm	lm	l	lm	l	l	l	lm	lm	l	l	l	l	lm	lm	lm	lm	lm	l	l	l	l	l	lm	l	lm	l	l	l	lm	lm	lm	lm	lm	l	lm	lm	l	lm	lm
Marker15953	chr12	lmxll	lm	l	l	l	lm	lm	lm	l	l	m	lm	m	lm	m	l	l	m	lm	m	lm	l	l	l	l	l	m	l	m	m	lm	lm	lm	l	lm	lm	lm	l	l	l	l	l	m	l	lm	m	l	l
Marker15954	chr12	lmxll	lm	l	m	m	lm	l	l	lm	m	l	lm	l	l	l	lm	m	l	lm	l	l	m	m	m	lm	m	-	l	l	l	l	lm	l	lm	l	l	l	lm	lm	lm	m	m	l	m	lm	l	m	lm
Marker15963	chr12	nnxnp	n	np	n	n	n	np	np	np	np	n	np	n	np	n	np	n	n	n	n	np	n	n	n	np	n	n	np	n	n	np	np	np	np	np	np	np	np	np	np	n	n	n	n	np	n	n	n
Marker15964	chr12	lmxll	lm	l	lm	lm	l	l	l	lm	lm	l	lm	l	l	l	lm	lm	l	l	l	l	lm	lm	lm	lm	lm	l	l	l	l	l	lm	l	lm	l	l	l	lm	lm	lm	lm	lm	l	lm	lm	l	lm	lm
Marker15965	chr12	lmxll	lm	l	lm	lm	l	l	l	lm	lm	l	lm	l	l	l	lm	lm	l	l	l	l	lm	lm	lm	lm	lm	l	l	l	l	l	lm	l	lm	l	l	l	lm	lm	lm	lm	lm	l	lm	lm	l	lm	lm
Marker15967	chr12	lmxll	lm	l	l	l	lm	lm	lm	l	l	lm	lm	lm	lm	lm	l	l	lm	lm	lm	lm	l	l	l	l	l	lm	lm	lm	lm	lm	l	lm	l	lm	lm	lm	l	l	l	l	l	lm	l	lm	lm	l	l
Marker15968	chr12	lmxll	lm	l	lm	lm	l	l	l	lm	lm	l	lm	l	l	l	lm	lm	l	l	l	lm	lm	lm	lm	lm	lm	l	l	l	l	l	lm	l	lm	l	l	l	lm	lm	lm	lm	lm	l	lm	l	l	lm	lm
Marker15994	chr12	nnxnp	n	np	n	n	n	np	np	n	np	n	np	n	np	n	np	n	n	n	n	np	n	n	n	np	n	n	np	n	n	np	np	np	np	np	np	np	np	np	np	n	n	n	n	np	n	n	n
Marker15995	chr12	nnxnp	n	np	np	np	np	n	n	np	n	np	n	np	n	np	n	np	np	np	np	n	np	np	np	n	np	np	n	np	np	n	n	n	n	n	n	n	n	n	n	np	np	np	np	np	np	np	np
Marker16017	chr12	lmxll	lm	l	l	l	lm	lm	lm	l	l	lm	l	lm	lm	lm	l	l	lm	lm	lm	lm	l	l	l	l	l	lm	lm	lm	lm	lm	l	lm	l	lm	lm	lm	l	l	l	l	l	lm	l	lm	lm	l	l
Marker16063	chr12	nnxnp	n	np	n	n	np	np	np	np	np	n	np	n	np	n	np	n	n	n	n	np	n	n	n	np	n	n	np	n	n	np	np	np	np	np	np	np	np	np	np	n	n	n	n	np	n	n	n
Marker16066	chr12	nnxnp	n	np	n	n	n	np	np	n	np	n	np	n	np	n	n	n	n	n	n	np	np	n	n	np	n	n	np	n	n	np	np	np	np	np	np	np	np	np	np	n	n	n	n	np	n	n	n
Marker16069	chr12	nnxnp	n	np	np	np	np	n	n	np	n	np	n	np	n	np	n	np	np	np	np	n	np	np	np	n	np	np	n	np	np	n	n	np	n	n	n	n	n	n	n	np	np	np	np	np	np	n	np
Marker16096	chr12	nnxnp	n	pn	pn	pn	pn	n	n	p	n	pn	n	pn	n	pn	n	pn	pn	pn	pn	n	pn	pn	pn	n	pn	pn	n	pn	pn	n	n	pn	n	n	n	n	n	n	n	pn	pn	pn	pn	pn	pn	pn	pn
Marker16097	chr12	nnxnp	n	pn	pn	pn	pn	n	n	pn	n	pn	n	pn	n	pn	n	pn	pn	pn	pn	n	pn	pn	pn	n	pn	pn	n	pn	pn	n	n	n	n	n	n	n	n	n	n	pn	pn	pn	pn	pn	pn	pn	pn
Marker16112	chr12	nnxnp	n	pn	pn	pn	pn	n	n	pn	n	pn	n	pn	n	pn	n	pn	pn	pn	pn	n	pn	pn	pn	n	pn	pn	n	pn	pn	n	n	n	n	n	n	n	n	n	n	pn	pn	pn	pn	pn	pn	pn	pn
Marker16127	chr12	hkxhk	hk	hk	hk	h	hk	k	k	h	hk	hk	hk	hk	k	hk	hk	h	hk	hk	hk	k	hk	h	h	hk	h	hk	k	hk	hk	k	hk	k	hk	k	k	k	hk	hk	hk	hk	h	hk	h	hk	hk	h	h
Marker16153	chr12	nnxnp	n	np	n	n	n	np	np	n	np	n	np	n	np	n	np	n	n	n	n	np	n	n	n	np	n	n	np	n	n	np	np	np	np	np	np	np	np	n	np	n	n	n	n	np	n	n	n
Marker16154	chr12	nnxnp	n	pn	pn	pn	pn	n	n	pn	n	pn	n	pn	n	pn	n	pn	pn	pn	pn	n	pn	pn	pn	n	pn	pn	n	pn	pn	n	n	n	n	n	n	n	n	pn	n	pn	pn	pn	pn	pn	pn	pn	pn
Marker16184	chr12	nnxnp	n	pn	pn	pn	n	pn	n	n	n	pn	n	pn	n	pn	n	pn	p	pn	pn	n	pn	pn	pn	n	p	pn	-	pn	pn	n	n	n	n	n	n	n	pn	pn	n	pn	pn	pn	pn	pn	pn	pn	pn
Marker16186	chr12	nnxnp	n	pn	pn	pn	n	pn	n	n	n	pn	n	pn	n	pn	n	pn	-	pn	pn	n	pn	pn	pn	n	p	pn	-	pn	pn	n	n	n	n	n	n	n	pn	pn	n	pn	pn	pn	pn	pn	pn	pn	pn
Marker16277	chr12	nnxnp	n	pn	pn	pn	pn	n	n	pn	n	pn	n	pn	n	pn	n	pn	pn	pn	pn	n	pn	pn	pn	n	pn	pn	n	pn	pn	pn	n	n	n	n	n	n	n	pn	n	pn	pn	pn	pn	pn	pn	pn	pn
Marker16332	chr12	nnxnp	n	np	n	n	n	np	np	n	np	n	np	n	np	n	np	n	n	n	n	np	n	n	n	np	n	n	np	n	n	np	np	np	np	np	np	np	np	n	np	n	n	n	n	np	n	n	n
Marker16333	chr12	lmxll	lm	l	l	lm	l	l	l	lm	lm	l	lm	l	l	l	lm	lm	l	l	l	l	l	lm	lm	lm	lm	l	l	l	l	l	lm	lm	lm	l	l	l	lm	lm	lm	l	lm	l	lm	lm	l	lm	lm
Marker16365	chr12	nnxnp	n	np	n	n	n	np	np	n	np	n	np	n	np	n	np	n	n	n	n	np	n	n	n	np	n	n	n	n	n	np	np	np	np	np	np	np	np	n	np	n	n	n	n	np	n	n	n
Marker16367	chr12	nnxnp	n	np	n	n	n	np	np	n	np	n	np	n	np	n	np	n	n	n	n	np	n	n	n	np	n	n	n	n	n	np	np	np	np	np	np	np	np	n	np	n	n	n	n	np	n	n	n
Marker16369	chr12	lmxll	lm	l	l	lm	l	l	l	lm	lm	l	lm	l	l	l	lm	lm	l	l	l	l	l	lm	lm	lm	lm	l	l	l	l	l	lm	l	lm	l	l	l	lm	lm	lm	l	lm	l	lm	lm	l	lm	lm
Marker16370	chr12	lmxll	lm	l	l	lm	l	l	l	lm	lm	l	lm	l	l	l	lm	lm	l	l	l	l	l	lm	lm	lm	lm	l	l	l	l	l	lm	l	lm	l	l	l	lm	lm	lm	l	lm	l	m	lm	l	lm	lm
Marker16379	chr12	nnxnp	n	pn	pn	pn	p	n	n	pn	n	pn	n	pn	n	pn	n	pn	pn	pn	pn	n	pn	pn	pn	n	pn	n	pn	pn	pn	n	n	n	n	n	n	n	n	pn	n	pn	pn	pn	pn	pn	pn	n	pn
Marker16515	chr12	nnxnp	n	np	n	n	n	np	np	n	p	n	np	n	np	n	np	n	n	np	n	np	n	n	n	np	n	n	n	n	n	np	np	np	np	np	np	np	np	n	np	n	n	n	n	n	n	n	n
Marker16568	chr12	nnxnp	n	np	n	n	n	p	np	np	np	n	np	n	np	n	np	n	np	np	n	np	n	n	n	np	n	n	n	n	n	np	np	np	np	np	np	np	np	n	np	n	n	n	n	n	n	np	n
Marker16569	chr12	nnxnp	n	pn	pn	pn	p	n	n	pn	n	pn	n	pn	n	p	n	pn	pn	n	pn	pn	p	pn	pn	n	pn	pn	pn	p	pn	n	n	n	n	n	n	n	n	pn	n	pn	pn	pn	pn	pn	pn	pn	pn
Marker16582	chr12	nnxnp	n	pn	pn	pn	pn	n	n	pn	n	n	n	pn	n	pn	n	pn	pn	n	pn	n	pn	pn	pn	n	pn	pn	pn	pn	pn	n	n	n	n	n	n	n	n	pn	n	pn	pn	pn	pn	pn	pn	pn	pn
Marker16583	chr12	nnxnp	n	np	n	n	n	np	np	n	np	n	np	n	np	n	np	n	np	np	n	n	n	n	n	np	n	n	n	n	n	np	np	np	np	np	np	np	np	n	np	n	n	n	n	n	n	n	n
Marker16584	chr12	nnxnp	n	pn	pn	pn	pn	n	n	pn	n	n	n	pn	n	pn	n	pn	pn	n	pn	n	pn	pn	pn	n	pn	pn	pn	pn	pn	n	n	n	n	n	n	n	n	pn	n	pn	pn	pn	pn	pn	pn	pn	pn
Marker16585	chr12	nnxnp	n	pn	pn	pn	pn	n	n	pn	n	pn	n	pn	n	pn	n	pn	pn	n	pn	pn	pn	pn	pn	n	pn	pn	pn	pn	pn	n	n	n	n	n	n	n	n	pn	n	pn	pn	pn	pn	pn	pn	pn	pn
Marker16594	chr12	nnxnp	n	pn	pn	pn	pn	n	n	pn	n	pn	n	pn	n	pn	n	pn	pn	pn	pn	pn	pn	pn	pn	n	pn	pn	pn	pn	pn	n	n	n	n	n	pn	n	n	pn	pn	pn	pn	pn	pn	pn	pn	pn	pn
Marker16596	chr12	nnxnp	n	pn	pn	pn	pn	n	n	pn	n	pn	n	pn	n	pn	n	pn	pn	n	pn	pn	pn	pn	pn	n	pn	pn	pn	pn	pn	n	n	n	n	n	pn	n	n	pn	pn	pn	pn	pn	pn	pn	pn	pn	pn
Marker16597	chr12	nnxnp	n	pn	pn	pn	pn	n	pn	pn	n	pn	n	pn	n	pn	n	pn	pn	n	pn	pn	pn	pn	pn	n	pn	pn	pn	pn	pn	n	n	n	n	n	n	n	n	pn	n	pn	pn	pn	pn	pn	pn	pn	pn
Marker16598	chr12	nnxnp	n	np	n	n	n	np	np	n	np	n	np	n	np	n	np	n	n	np	n	np	n	n	n	np	n	n	n	n	n	np	np	np	np	np	np	np	np	n	np	n	n	n	n	n	n	n	n
Marker16641	chr12	nnxnp	n	np	n	np	n	np	np	n	p	n	np	n	np	n	p	n	n	np	n	np	n	n	n	p	n	n	n	n	n	p	p	np	p	np	np	np	p	n	np	n	n	n	n	n	np	n	n
Marker16642	chr12	nnxnp	n	pn	pn	pn	pn	n	n	p	n	pn	n	pn	n	pn	n	pn	pn	n	pn	n	pn	p	p	n	p	pn	pn	pn	pn	n	n	n	n	n	n	n	n	p	n	pn	p	pn	p	p	n	p	p
Marker16644	chr12	nnxnp	n	pn	pn	pn	pn	n	n	p	n	pn	n	pn	n	pn	n	pn	pn	n	pn	n	pn	p	p	n	p	pn	pn	pn	pn	n	n	n	n	n	n	n	n	p	n	pn	p	pn	p	p	n	p	p
Marker16645	chr12	nnxnp	n	pn	pn	pn	pn	n	n	p	n	pn	n	pn	n	pn	n	pn	pn	n	pn	n	pn	p	p	n	p	pn	pn	pn	pn	n	n	n	n	n	n	n	n	p	n	pn	p	pn	p	p	n	p	p
Marker16654	chr12	nnxnp	n	np	n	n	n	np	np	n	np	n	np	n	np	n	np	n	n	np	n	np	n	n	n	np	n	n	n	n	n	np	np	np	np	np	np	np	np	n	np	n	n	n	n	n	np	n	n
Marker16661	chr12	nnxnp	n	np	n	n	n	np	np	n	np	n	np	n	np	n	np	n	n	np	n	np	n	n	n	np	n	n	n	n	n	np	np	np	np	np	np	np	np	n	np	n	n	n	n	n	np	n	n
Marker16666	chr12	nnxnp	n	np	n	n	n	np	np	n	np	n	np	n	np	n	np	n	n	np	n	np	n	np	n	np	n	n	n	n	n	np	np	np	np	np	np	np	np	n	np	n	n	n	n	n	np	n	n
Marker16669	chr12	nnxnp	n	np	n	n	n	np	np	n	np	n	np	n	np	n	np	n	n	np	n	np	n	np	n	np	n	n	n	n	n	np	np	np	np	np	np	np	np	n	np	n	n	n	n	n	np	n	n
Marker16683	chr12	lmxll	lm	l	l	lm	l	l	l	lm	lm	l	lm	l	l	l	lm	lm	l	l	l	lm	l	lm	lm	lm	lm	lm	lm	l	l	lm	lm	l	lm	l	l	l	lm	lm	l	l	lm	l	lm	lm	l	lm	l
Marker16709	chr12	nnxnp	n	pn	n	pn	p	n	pn	pn	n	n	n	pn	n	n	n	pn	pn	n	pn	n	pn	pn	pn	n	p	pn	pn	pn	pn	n	n	n	n	n	n	n	n	p	n	pn	p	pn	pn	pn	n	pn	pn
Marker16726	chr12	nnxnp	n	np	n	n	n	np	n	n	np	n	np	n	np	np	np	n	n	np	n	np	n	n	n	np	n	n	n	n	n	np	np	np	np	np	np	np	np	n	np	n	n	n	n	n	np	n	n
Marker16761	chr12	nnxnp	n	np	n	n	n	n	np	n	np	n	np	n	np	n	np	n	n	np	n	np	n	n	n	np	n	n	n	n	n	np	np	np	np	np	np	np	np	n	np	n	n	n	n	n	np	n	n
Marker16765	chr12	nnxnp	n	np	n	n	n	n	np	n	np	n	np	n	np	n	np	n	n	np	n	np	n	n	n	np	n	n	n	n	n	np	np	np	np	np	np	np	np	n	np	n	n	n	n	n	np	n	n
Marker16777	chr12	nnxnp	n	pn	n	n	n	n	pn	n	pn	n	pn	n	pn	n	pn	n	n	pn	n	pn	n	n	n	pn	n	n	n	n	n	pn	pn	pn	pn	pn	pn	pn	pn	n	pn	n	n	n	n	n	pn	n	n
Marker16790	chr12	lmxll	lm	l	lm	l	lm	l	lm	l	l	lm	lm	lm	lm	lm	l	l	l	lm	lm	lm	lm	l	lm	lm	l	l	lm	lm	lm	l	l	lm	l	lm	lm	lm	l	l	lm	lm	l	lm	lm	l	lm	l	lm
Marker16793	chr12	nnxnp	n	np	n	n	n	n	np	n	np	n	np	n	np	n	np	n	n	np	n	np	n	n	n	np	n	n	n	n	n	np	np	np	np	np	np	np	np	n	np	n	n	np	n	n	np	n	n
Marker16794	chr12	nnxnp	n	np	np	np	np	np	n	np	n	np	n	np	n	np	n	np	np	n	np	n	np	np	np	n	np	np	np	np	np	n	n	n	n	n	n	n	n	np	n	np	np	np	np	np	n	np	np
Marker16795	chr12	nnxnp	n	np	np	np	np	np	n	np	n	np	n	np	n	np	n	np	np	n	np	n	np	np	np	n	np	np	np	np	np	n	n	n	n	n	n	n	n	np	n	np	np	np	np	np	n	np	np
Marker16796	chr12	nnxnp	n	np	n	n	n	n	np	n	np	n	np	n	np	n	np	n	n	np	n	np	n	n	n	np	n	n	n	n	n	np	np	np	np	np	np	np	np	n	np	n	n	np	n	n	np	n	n
Marker16798	chr12	nnxnp	n	pn	n	n	n	n	pn	n	pn	n	pn	n	pn	n	pn	n	n	pn	n	pn	n	n	n	pn	n	n	n	n	n	pn	pn	pn	pn	pn	pn	pn	pn	n	pn	n	n	pn	n	n	pn	n	n
Marker16808	chr12	nnxnp	n	np	np	n	n	n	np	n	np	n	np	n	np	n	np	n	n	np	n	np	n	n	n	np	n	n	n	n	n	np	np	np	np	np	np	np	np	n	np	n	n	n	n	n	np	n	n
Marker16809	chr12	nnxnp	n	pn	pn	pn	pn	pn	n	pn	n	pn	pn	pn	n	pn	n	pn	pn	n	pn	n	pn	pn	pn	n	pn	pn	pn	pn	pn	n	n	n	n	n	n	n	n	pn	n	pn	pn	pn	pn	pn	n	pn	pn
Marker16810	chr12	nnxnp	n	pn	pn	pn	pn	pn	n	pn	n	pn	pn	pn	n	pn	n	pn	pn	n	pn	n	pn	pn	pn	n	pn	pn	pn	pn	pn	n	n	n	n	n	n	n	n	pn	n	pn	pn	pn	pn	pn	n	pn	pn
Marker16850	chr12	nnxnp	n	np	n	np	n	n	np	np	np	np	np	n	n	np	np	n	np	np	np	np	n	np	np	n	n	n	n	n	np	np	n	np	np	np	np	np	np	n	np	n	np	np	n	np	np	n	np
Marker16976	chr12	lmxll	lm	l	l	lm	l	l	l	lm	lm	l	lm	l	l	l	lm	lm	lm	l	l	l	l	lm	l	lm	lm	lm	l	l	l	lm	lm	l	lm	l	l	l	lm	lm	l	l	l	l	l	lm	l	lm	l
Marker16978	chr12	lmxll	lm	l	l	lm	l	l	l	lm	lm	l	lm	l	l	l	lm	lm	lm	l	l	l	l	lm	l	lm	lm	lm	l	l	l	lm	lm	l	lm	l	l	l	lm	lm	l	l	l	l	l	lm	l	lm	l
Marker17007	chr12	nnxnp	n	np	n	n	n	n	np	n	np	n	np	n	np	n	np	n	n	np	n	np	n	n	n	np	n	n	n	n	n	np	np	np	np	np	n	np	np	n	np	n	n	n	n	n	np	n	np
Marker17017	chr12	lmxll	lm	l	lm	l	lm	l	lm	l	lm	lm	lm	l	lm	lm	l	l	l	lm	lm	lm	lm	lm	lm	l	l	l	lm	l	lm	l	lm	lm	l	l	lm	lm	l	l	lm	lm	lm	lm	lm	l	lm	l	lm
Marker17018	chr12	nnxnp	n	np	n	n	n	n	np	n	np	n	np	n	np	np	np	n	n	np	n	np	n	n	n	np	n	n	n	n	n	np	np	np	np	np	n	np	np	n	np	np	n	n	np	n	np	n	np
Marker17019	chr12	lmxll	lm	l	lm	l	lm	l	lm	l	lm	lm	lm	l	lm	lm	l	l	l	lm	lm	lm	lm	lm	lm	l	l	l	lm	l	lm	l	lm	lm	l	l	lm	lm	l	l	lm	lm	lm	lm	lm	l	lm	l	lm
Marker17044	chr12	nnxnp	n	np	n	n	n	n	np	n	np	n	np	n	p	np	np	n	n	np	n	np	n	n	n	np	-	n	n	n	n	np	np	np	np	np	n	np	np	n	np	np	n	n	np	n	np	n	np
Marker17148	chr12	nnxnp	n	pn	n	n	n	n	pn	n	pn	n	pn	n	pn	n	pn	n	n	pn	n	pn	n	n	n	pn	n	n	n	n	n	pn	pn	pn	pn	pn	n	pn	pn	n	pn	pn	n	n	n	n	pn	n	pn
Marker17149	chr12	nnxnp	n	pn	n	n	n	n	pn	n	pn	n	pn	n	pn	n	pn	n	n	pn	n	pn	n	n	n	pn	n	n	n	n	n	pn	pn	pn	pn	pn	n	pn	pn	n	pn	pn	n	n	n	n	pn	n	pn
Marker17150	chr12	nnxnp	n	pn	n	n	n	n	pn	n	pn	n	pn	n	pn	n	pn	n	n	pn	n	pn	n	n	n	pn	n	n	n	n	n	pn	pn	pn	pn	pn	n	pn	pn	n	pn	pn	n	n	n	n	pn	n	pn
Marker17166	chr12	nnxnp	n	pn	n	n	pn	pn	pn	n	pn	n	pn	n	pn	n	pn	n	n	pn	n	pn	n	n	n	pn	pn	n	pn	n	n	pn	pn	pn	pn	pn	n	pn	pn	n	pn	pn	n	n	n	n	pn	n	pn
Marker17167	chr12	nnxnp	n	np	np	np	np	np	n	np	n	np	np	np	n	np	n	np	np	n	np	n	np	np	np	n	np	np	np	np	np	n	n	n	n	n	np	n	n	np	n	n	np	np	np	np	n	np	n
Marker17168	chr12	nnxnp	n	pn	n	n	pn	pn	pn	n	pn	n	pn	n	pn	n	pn	n	n	pn	n	pn	n	n	n	pn	pn	n	pn	n	n	pn	pn	pn	pn	pn	n	pn	pn	n	pn	pn	n	n	n	n	pn	n	pn
Marker17170	chr12	nnxnp	n	np	np	np	np	np	n	np	n	np	np	np	n	np	n	np	np	n	np	n	np	np	np	n	np	np	np	np	np	n	n	n	n	n	np	n	n	np	n	n	np	np	np	np	n	np	n
Marker17172	chr12	nnxnp	n	pn	n	n	n	n	pn	n	pn	n	pn	n	pn	n	p	n	n	pn	n	pn	n	n	n	p	n	n	n	n	n	p	p	pn	p	pn	pn	pn	p	n	pn	pn	n	n	n	n	pn	n	pn
Marker17177	chr12	lmxll	lm	l	lm	l	lm	l	lm	l	lm	lm	lm	l	lm	lm	l	l	l	lm	lm	lm	lm	l	lm	l	l	l	lm	lm	lm	l	l	lm	l	lm	lm	lm	l	l	lm	lm	lm	lm	lm	l	lm	l	lm
Marker17200	chr12	nnxnp	n	np	np	np	np	np	n	np	n	np	np	np	n	np	n	np	np	n	np	np	np	np	np	n	np	np	np	np	np	n	n	n	n	n	np	n	n	np	n	n	np	np	np	np	n	np	n
Marker17201	chr12	nnxnp	n	np	np	np	np	np	n	np	n	np	np	np	n	np	n	np	np	n	np	np	np	np	np	n	np	np	np	np	np	n	n	n	n	n	np	n	n	np	n	n	np	np	np	np	n	np	n
Marker17202	chr12	nnxnp	n	pn	pn	pn	pn	pn	n	pn	n	pn	pn	pn	n	pn	n	pn	pn	n	pn	pn	pn	pn	pn	n	pn	pn	pn	pn	pn	n	n	n	n	n	pn	n	n	pn	n	n	pn	pn	pn	pn	n	pn	n
Marker17203	chr12	nnxnp	n	np	np	np	np	np	n	np	n	np	np	np	n	np	n	np	np	n	np	np	np	np	np	n	np	np	np	np	np	n	n	n	n	n	np	n	n	np	n	n	np	np	np	np	n	np	n
Marker17227	chr12	nnxnp	n	pn	pn	pn	pn	pn	n	pn	n	pn	pn	pn	n	pn	n	pn	pn	n	pn	n	pn	pn	pn	n	pn	pn	pn	pn	pn	n	n	n	n	n	pn	n	n	pn	n	n	pn	pn	pn	pn	n	pn	n
Marker17238	chr12	nnxnp	n	pn	pn	pn	pn	pn	n	pn	n	pn	pn	pn	n	pn	n	pn	pn	n	pn	n	pn	pn	pn	n	pn	pn	pn	pn	pn	n	n	n	n	n	pn	n	n	pn	n	n	pn	pn	pn	pn	n	pn	n
Marker17239	chr12	nnxnp	n	np	n	n	n	n	np	n	np	n	np	n	np	n	np	n	n	np	n	np	n	n	n	np	n	n	n	n	n	np	np	np	np	np	n	np	np	n	np	np	n	n	n	n	np	n	np
Marker17240	chr12	lmxll	lm	l	l	lm	l	lm	l	lm	l	l	l	lm	l	l	lm	lm	lm	l	l	l	l	l	l	lm	lm	lm	l	l	l	lm	l	l	lm	l	l	l	lm	lm	l	l	l	l	l	lm	l	lm	l
Marker17260	chr12	nnxnp	n	pn	n	n	n	n	pn	n	pn	n	pn	n	pn	n	pn	n	n	pn	n	pn	n	n	n	pn	n	n	n	n	n	pn	pn	pn	pn	pn	n	pn	pn	n	pn	pn	n	n	n	n	pn	n	pn
Marker17261	chr12	lmxll	lm	l	lm	l	lm	l	lm	l	lm	lm	lm	l	lm	lm	l	l	l	lm	lm	lm	lm	lm	lm	l	l	l	lm	lm	lm	l	lm	lm	l	lm	lm	lm	l	l	lm	lm	lm	lm	lm	l	lm	l	lm
Marker17262	chr12	nnxnp	n	np	n	n	n	n	np	n	np	n	np	n	np	n	np	n	n	np	n	np	n	n	n	np	n	n	n	n	n	np	np	np	np	np	n	np	np	n	np	np	n	n	n	n	np	n	np
Marker17279	chr12	lmxll	lm	l	lm	l	lm	l	lm	l	lm	lm	lm	l	lm	lm	l	l	l	lm	lm	lm	lm	lm	lm	l	l	l	lm	lm	lm	l	lm	lm	l	lm	lm	lm	l	lm	lm	lm	lm	lm	lm	l	lm	l	lm
Marker17280	chr12	nnxnp	n	np	n	n	n	n	np	n	np	n	np	n	np	n	np	n	n	np	n	np	n	n	n	np	n	n	n	n	n	np	np	np	np	np	n	np	np	n	np	np	n	n	n	n	np	n	np
Marker17281	chr12	nnxnp	n	np	n	n	n	n	np	n	np	n	n	n	np	n	np	n	n	np	n	np	n	n	n	np	n	n	n	n	n	np	np	np	np	np	n	np	np	n	np	np	n	n	n	n	np	n	np
Marker17282	chr12	lmxll	lm	l	lm	l	lm	l	lm	l	lm	lm	lm	l	lm	lm	l	l	l	lm	lm	lm	lm	lm	lm	l	l	l	lm	lm	lm	l	lm	lm	l	lm	lm	lm	l	l	lm	lm	lm	lm	lm	l	lm	l	lm
Marker17283	chr12	nnxnp	n	np	n	n	n	n	np	n	np	n	np	n	np	n	np	n	n	np	n	np	n	n	n	np	n	n	n	n	n	np	np	np	np	np	n	np	np	n	np	np	n	n	n	n	np	n	np
Marker17284	chr12	nnxnp	n	np	n	n	n	n	np	n	np	n	np	n	np	n	np	n	n	np	n	np	n	n	n	np	n	n	n	n	n	np	np	np	np	np	n	np	np	n	np	np	n	n	n	n	np	n	np
Marker17367	chr12	nnxnp	n	np	n	n	n	n	p	n	p	n	np	n	p	n	np	n	n	np	n	p	n	n	n	np	n	n	n	n	n	np	p	p	np	p	n	p	np	n	np	p	n	n	n	n	np	n	p
Marker17368	chr12	nnxnp	n	np	n	n	n	n	p	n	p	n	n	n	p	n	np	n	n	np	n	p	n	n	n	np	n	n	n	n	n	np	p	p	np	p	n	p	np	n	np	p	n	n	n	n	np	n	p
Marker17369	chr12	nnxnp	n	np	n	n	n	n	np	n	np	n	np	n	p	n	np	n	n	p	n	np	n	n	n	np	n	n	n	n	n	np	np	np	np	np	n	np	np	n	np	p	n	n	n	n	p	n	p
Marker17370	chr12	nnxnp	n	pn	n	n	n	n	p	n	p	n	pn	n	p	pn	pn	n	n	p	n	p	n	n	n	pn	n	n	n	n	n	pn	p	p	pn	p	n	p	pn	n	p	p	n	n	n	n	p	n	p
Marker17382	chr12	lmxll	lm	l	lm	l	lm	l	lm	l	l	lm	lm	l	lm	lm	l	l	lm	lm	lm	lm	lm	lm	lm	l	l	l	lm	lm	lm	l	lm	lm	l	lm	lm	lm	l	l	lm	lm	lm	lm	lm	l	lm	l	lm
Marker17383	chr12	hkxhk	hk	hk	hk	k	hk	k	hk	hk	h	hk	hk	k	h	hk	hk	k	hk	h	hk	h	hk	hk	hk	hk	k	k	hk	hk	hk	hk	h	h	hk	h	hk	h	hk	k	h	h	hk	hk	hk	k	h	k	h
Marker17384	chr12	lmxll	lm	l	lm	l	lm	l	lm	lm	lm	lm	lm	l	lm	lm	l	l	l	lm	lm	lm	lm	lm	lm	l	l	l	lm	lm	lm	l	lm	lm	l	lm	lm	lm	l	l	lm	lm	lm	lm	lm	l	lm	l	lm
Marker17385	chr12	lmxll	lm	l	lm	l	lm	l	lm	lm	lm	lm	lm	l	lm	lm	l	l	l	lm	lm	lm	lm	lm	lm	l	l	l	lm	lm	lm	l	lm	lm	l	lm	lm	lm	l	l	lm	lm	lm	lm	lm	l	lm	l	lm
Marker17405	chr12	nnxnp	n	np	n	n	n	n	p	n	p	n	np	n	p	n	np	n	n	p	n	np	n	n	n	np	n	n	n	n	n	np	p	p	np	np	n	p	np	n	p	p	np	n	n	n	p	n	p
Marker17406	chr12	nnxnp	n	np	n	n	n	n	p	np	p	n	np	n	p	n	np	n	n	p	n	np	n	n	n	np	n	n	n	n	n	np	p	p	np	np	n	p	np	n	p	p	np	n	n	n	p	n	p
Marker17407	chr12	nnxnp	n	np	n	n	n	n	p	n	p	n	np	n	p	n	np	n	n	p	n	np	n	n	n	np	n	n	n	n	n	np	p	p	np	np	n	p	np	n	p	p	np	n	n	n	p	n	p
Marker17435	chr12	nnxnp	n	pn	n	n	pn	n	pn	n	p	n	pn	n	p	n	pn	n	n	pn	n	pn	n	n	pn	pn	n	pn	pn	n	pn	pn	pn	pn	pn	pn	n	pn	pn	n	pn	pn	n	n	pn	n	pn	n	pn
Marker17449	chr12	nnxnp	n	pn	n	n	n	n	pn	n	pn	n	pn	n	pn	n	pn	n	n	n	n	pn	n	n	n	pn	n	n	n	n	n	p	pn	pn	pn	pn	n	pn	pn	n	pn	pn	pn	n	pn	n	pn	n	pn
Marker17459	chr12	nnxnp	n	np	n	n	n	n	np	n	np	n	np	n	np	n	n	n	n	np	n	np	n	np	np	np	n	n	n	n	n	np	np	np	p	np	n	np	np	n	np	p	n	np	np	n	np	n	np
Marker17472	chr12	nnxnp	n	np	n	n	n	n	p	n	p	n	np	n	p	n	np	n	n	p	n	np	n	n	n	np	n	n	n	n	n	np	p	p	np	np	n	p	np	n	p	p	n	n	p	n	p	n	p
Marker17473	chr12	nnxnp	n	pn	n	n	n	n	p	n	p	n	pn	n	p	n	pn	n	n	p	n	pn	n	n	n	pn	n	n	n	n	n	pn	p	p	pn	pn	n	p	pn	n	p	p	n	n	p	n	p	n	p
Marker17474	chr12	nnxnp	n	pn	n	n	n	n	p	n	p	n	pn	n	p	n	pn	n	n	p	n	p	n	n	n	pn	n	n	n	n	n	pn	p	p	pn	pn	n	p	pn	n	p	p	n	n	p	n	p	n	p
Marker17490	chr12	nnxnp	n	np	n	n	n	n	np	np	np	n	np	n	np	n	np	n	n	np	n	np	n	n	n	np	n	n	-	n	n	p	np	np	np	np	n	np	np	n	np	np	n	n	np	n	np	n	np
Marker17493	chr12	nnxnp	n	np	n	n	n	n	np	np	np	n	np	n	np	n	np	n	n	np	n	np	n	n	n	np	n	n	-	n	n	p	np	np	np	np	n	np	np	n	np	np	n	n	np	n	np	n	np
Marker17519	chr12	nnxnp	n	pn	n	n	n	n	p	n	p	n	pn	n	pn	p	pn	n	n	p	n	p	n	n	n	pn	n	n	n	n	n	pn	p	p	pn	pn	n	p	pn	n	p	pn	n	n	p	n	p	n	p
Marker17522	chr12	hkxhk	hk	hk	hk	k	hk	k	h	k	h	hk	hk	k	h	h	hk	k	k	h	hk	hk	hk	hk	hk	hk	k	k	hk	k	hk	hk	h	h	hk	hk	hk	h	hk	k	h	h	hk	hk	h	k	h	k	h
Marker17523	chr12	nnxnp	n	pn	n	n	n	n	pn	n	pn	n	pn	n	pn	pn	pn	n	n	pn	n	pn	n	n	n	pn	n	n	n	n	n	pn	pn	pn	pn	pn	n	pn	pn	n	pn	pn	n	n	pn	n	pn	n	pn
Marker17524	chr12	nnxnp	n	np	n	n	n	n	np	n	np	n	np	n	np	np	np	n	n	np	n	np	n	n	n	np	n	n	n	n	n	np	np	np	np	np	n	np	np	n	np	np	n	n	np	n	np	n	np
Marker17525	chr12	lmxll	lm	l	lm	l	lm	l	lm	l	lm	lm	lm	l	lm	lm	l	l	l	lm	lm	lm	lm	lm	lm	l	l	l	lm	l	lm	l	lm	lm	l	l	lm	lm	l	l	lm	lm	lm	lm	lm	l	lm	l	lm
Marker17526	chr12	nnxnp	n	pn	n	n	n	n	pn	n	pn	n	pn	n	pn	pn	pn	n	n	pn	n	pn	n	n	n	pn	n	n	n	n	n	pn	pn	pn	pn	pn	n	pn	pn	n	pn	pn	n	n	pn	n	pn	n	pn
Marker17527	chr12	nnxnp	n	pn	n	n	n	n	pn	n	pn	n	pn	n	pn	pn	pn	n	n	pn	n	pn	n	n	n	pn	n	n	n	n	n	pn	pn	pn	pn	pn	n	pn	pn	n	pn	pn	n	n	pn	n	pn	n	pn
Marker17528	chr12	lmxll	lm	l	lm	l	lm	l	lm	l	lm	lm	lm	l	lm	lm	l	l	l	lm	lm	lm	lm	lm	lm	l	l	l	lm	l	lm	l	lm	lm	l	l	lm	lm	l	l	lm	lm	lm	lm	lm	l	lm	l	lm
Marker17529	chr12	nnxnp	n	pn	n	n	n	n	pn	n	pn	n	pn	n	pn	pn	pn	n	n	pn	n	pn	n	n	n	pn	n	n	n	n	n	pn	pn	pn	pn	pn	n	pn	pn	n	pn	pn	n	n	pn	n	pn	n	pn
Marker17537	chr12	nnxnp	n	pn	n	n	n	n	pn	n	pn	n	pn	n	pn	pn	pn	n	n	pn	n	pn	n	pn	n	pn	n	n	n	n	n	pn	pn	pn	pn	pn	n	pn	pn	n	pn	pn	n	n	pn	n	pn	n	pn
Marker17567	chr12	nnxnp	n	pn	n	n	n	n	pn	n	pn	n	pn	n	pn	pn	pn	pn	n	pn	n	pn	n	n	n	pn	n	n	n	n	n	pn	pn	pn	pn	pn	n	pn	pn	n	pn	pn	n	n	pn	n	pn	n	pn
Marker17575	chr12	lmxll	lm	l	lm	l	lm	l	lm	l	lm	lm	lm	l	lm	lm	l	l	l	lm	lm	lm	lm	lm	lm	l	l	l	lm	l	lm	l	lm	lm	l	l	lm	lm	l	l	lm	lm	lm	lm	lm	l	lm	l	lm
Marker17576	chr12	hkxhk	hk	hk	hk	k	hk	k	h	k	h	hk	h	k	h	h	hk	k	k	h	hk	hk	hk	hk	hk	hk	k	k	hk	k	hk	hk	h	h	hk	hk	hk	h	hk	k	h	h	hk	hk	h	k	h	k	h
Marker17577	chr12	lmxll	lm	l	lm	l	lm	l	lm	l	lm	lm	lm	l	lm	lm	l	l	l	lm	lm	lm	lm	lm	lm	l	l	l	lm	l	lm	l	lm	lm	l	l	lm	lm	l	l	lm	lm	lm	lm	lm	l	lm	l	lm
Marker17578	chr12	lmxll	lm	l	lm	l	lm	l	lm	l	lm	lm	lm	l	lm	lm	l	l	l	lm	lm	lm	lm	lm	lm	l	l	l	lm	l	lm	l	lm	lm	l	l	lm	lm	l	l	lm	lm	lm	lm	lm	l	lm	l	lm
Marker17579	chr12	lmxll	lm	l	lm	l	lm	l	lm	l	lm	lm	lm	l	lm	lm	l	l	l	lm	lm	lm	lm	lm	lm	l	l	l	lm	l	lm	l	lm	lm	l	l	lm	lm	l	l	lm	lm	lm	lm	lm	l	lm	l	lm
Marker17580	chr12	hkxhk	hk	hk	hk	k	hk	k	h	k	h	hk	h	k	h	h	hk	k	k	h	hk	hk	hk	hk	hk	hk	k	k	hk	k	hk	hk	h	h	hk	hk	hk	h	hk	k	h	h	hk	hk	h	k	h	k	h
Marker17581	chr12	lmxll	lm	l	lm	l	lm	l	lm	l	lm	lm	lm	l	lm	lm	l	l	l	lm	lm	lm	lm	lm	lm	l	l	l	lm	l	lm	l	lm	lm	l	l	lm	lm	l	l	lm	lm	lm	lm	lm	l	lm	l	lm
Marker17582	chr12	lmxll	lm	l	lm	l	lm	l	lm	l	lm	lm	lm	l	lm	lm	l	l	l	lm	lm	lm	lm	lm	lm	l	l	l	lm	l	lm	l	lm	lm	l	l	lm	lm	l	l	lm	lm	lm	lm	lm	l	lm	l	lm
Marker17583	chr12	hkxhk	hk	hk	hk	k	hk	k	h	k	h	hk	h	k	h	h	hk	k	k	h	hk	hk	hk	hk	hk	hk	k	k	hk	k	hk	hk	h	h	hk	hk	hk	h	hk	k	h	h	hk	hk	h	k	h	k	h
Marker17584	chr12	nnxnp	n	pn	n	n	n	n	pn	n	pn	n	pn	n	pn	pn	pn	n	n	pn	n	pn	n	n	n	pn	n	n	n	n	n	pn	pn	pn	pn	pn	n	pn	pn	n	pn	pn	n	n	pn	n	pn	n	pn
Marker17585	chr12	nnxnp	n	pn	n	n	n	n	p	n	p	n	pn	n	p	p	pn	n	n	p	n	p	n	n	n	pn	n	n	n	n	n	pn	p	p	pn	pn	n	p	pn	n	p	p	n	n	p	n	p	n	p
Marker17586	chr12	nnxnp	n	pn	n	n	n	n	p	n	p	n	pn	n	p	p	pn	n	n	p	n	p	n	n	n	pn	n	n	n	n	n	pn	p	p	pn	pn	n	p	pn	n	p	p	n	n	p	n	p	n	p
Marker17587	chr12	nnxnp	n	pn	n	n	n	n	p	n	p	n	pn	n	p	pn	pn	n	n	p	n	pn	n	n	n	pn	n	n	n	n	n	pn	p	p	pn	pn	n	p	pn	n	p	p	n	n	p	n	p	n	p
Marker17588	chr12	nnxnp	n	pn	n	n	n	n	p	n	p	n	pn	n	p	pn	pn	n	n	p	n	pn	n	n	n	pn	n	n	n	n	n	pn	p	p	pn	pn	n	p	pn	n	p	p	n	n	p	n	p	n	p
Marker17609	chr12	nnxnp	n	pn	n	n	n	n	p	n	p	pn	pn	n	p	pn	pn	n	n	p	n	pn	n	n	n	pn	n	n	n	n	n	pn	p	p	pn	pn	n	p	pn	n	p	p	n	n	p	n	p	n	p
Marker17610	chr12	nnxnp	n	pn	n	n	n	n	p	n	p	pn	pn	n	p	pn	pn	n	n	p	n	pn	n	n	n	pn	n	n	n	n	n	pn	p	p	pn	pn	n	p	pn	n	p	p	n	n	p	n	p	n	p
Marker17611	chr12	nnxnp	n	pn	n	n	n	n	p	n	p	pn	pn	n	p	pn	pn	n	n	p	n	pn	n	n	n	pn	n	n	n	n	n	pn	p	p	pn	pn	n	p	pn	n	p	p	n	n	p	n	p	n	p
Marker17612	chr12	nnxnp	n	pn	n	n	n	n	p	n	p	pn	pn	n	p	pn	pn	n	n	p	n	pn	n	n	n	pn	n	n	n	n	n	pn	p	p	pn	pn	n	p	pn	n	p	p	n	n	p	n	p	n	p
Marker17613	chr12	nnxnp	n	pn	n	n	n	n	p	n	p	n	pn	n	p	p	pn	n	n	p	n	p	n	n	n	pn	n	n	n	n	n	pn	p	p	pn	pn	n	p	pn	n	p	p	n	n	p	n	p	n	p
Marker17614	chr12	nnxnp	n	np	n	n	n	n	p	n	p	n	np	n	p	p	np	n	n	p	n	p	n	n	n	np	n	n	n	n	n	np	p	p	np	np	n	p	np	n	p	p	n	n	p	n	np	n	p
Marker17615	chr12	nnxnp	n	pn	pn	n	n	n	p	n	p	n	pn	n	p	p	pn	n	n	p	n	p	n	n	n	pn	n	n	n	n	n	pn	p	p	pn	pn	n	p	pn	n	p	p	n	n	p	n	p	n	p
Marker17616	chr12	nnxnp	n	pn	pn	n	n	n	p	n	p	n	pn	n	p	p	pn	n	n	p	n	p	n	n	n	pn	n	n	n	n	n	pn	p	p	pn	pn	n	p	pn	n	p	p	n	n	p	n	p	n	p
Marker17617	chr12	nnxnp	n	pn	pn	n	n	n	p	n	p	n	pn	n	p	p	pn	n	n	p	n	p	n	n	n	pn	n	n	n	n	n	pn	p	p	pn	pn	n	p	pn	n	p	p	n	n	p	n	p	n	p
Marker17618	chr12	nnxnp	n	pn	pn	n	n	n	p	n	p	n	pn	n	p	p	pn	n	n	p	n	p	n	n	n	pn	n	n	n	n	n	pn	p	p	pn	pn	n	p	pn	n	p	p	n	n	p	n	p	n	p
Marker17619	chr12	nnxnp	n	pn	n	n	n	n	p	n	p	n	pn	n	p	p	pn	n	n	p	n	p	n	n	n	pn	n	n	n	n	n	pn	p	p	pn	pn	n	p	pn	n	p	p	n	n	p	n	p	n	p
Marker17620	chr12	nnxnp	n	pn	pn	n	n	n	p	n	p	n	pn	n	p	p	pn	n	n	p	n	p	n	n	n	pn	n	n	n	n	n	pn	p	p	pn	pn	n	p	pn	n	p	p	n	n	p	n	p	n	p
Marker17621	chr12	nnxnp	n	pn	pn	n	n	n	p	n	p	n	pn	n	p	p	pn	n	n	p	n	p	n	n	n	pn	n	n	n	n	n	pn	p	p	pn	pn	n	p	pn	n	p	p	n	n	p	n	p	n	p
Marker17622	chr12	nnxnp	n	pn	pn	n	n	n	p	n	p	n	pn	n	p	p	pn	n	n	p	n	p	n	n	n	pn	n	n	n	n	n	pn	p	p	pn	pn	n	p	pn	n	p	p	n	n	p	n	p	n	p
Marker17626	chr12	lmxll	lm	l	lm	l	lm	l	lm	l	lm	lm	lm	l	lm	lm	l	l	l	lm	lm	lm	lm	lm	lm	l	l	l	lm	l	lm	l	lm	lm	l	l	lm	lm	l	l	lm	lm	lm	lm	lm	l	lm	l	lm
Marker17627	chr12	nnxnp	n	pn	n	n	n	n	pn	n	pn	n	pn	n	pn	pn	pn	n	n	pn	n	pn	n	n	n	pn	n	n	n	n	n	pn	pn	pn	pn	pn	n	pn	pn	n	pn	pn	n	n	pn	n	pn	n	pn
Marker17628	chr12	lmxll	lm	l	lm	l	lm	l	lm	l	lm	lm	lm	l	lm	lm	l	l	l	lm	lm	lm	lm	lm	lm	l	l	l	lm	l	lm	l	lm	lm	l	l	lm	lm	l	l	lm	lm	lm	lm	lm	l	lm	l	lm
Marker17629	chr12	nnxnp	n	pn	n	n	n	n	pn	n	pn	n	pn	n	pn	pn	pn	n	n	pn	n	pn	n	n	n	pn	n	n	n	n	n	pn	pn	pn	pn	pn	n	pn	pn	n	pn	pn	n	n	pn	n	pn	n	pn
Marker17630	chr12	hkxhk	hk	hk	hk	k	hk	k	h	k	h	hk	hk	k	h	h	hk	k	k	h	hk	h	hk	hk	hk	hk	k	k	hk	k	hk	hk	h	h	hk	hk	hk	h	hk	k	h	h	hk	hk	h	k	h	k	h
Marker17635	chr12	nnxnp	n	np	n	n	n	n	p	n	p	n	np	n	p	np	np	n	n	p	n	np	n	n	n	np	n	n	n	n	n	np	p	p	np	np	n	p	np	n	p	p	n	n	p	n	p	n	p
Marker17636	chr12	nnxnp	n	pn	n	n	n	n	p	n	p	n	pn	n	p	pn	pn	n	n	p	n	pn	n	n	n	pn	n	n	n	n	n	pn	p	p	pn	pn	n	p	pn	n	p	p	n	n	p	n	p	n	p
Marker17662	chr12	hkxhk	hk	hk	hk	k	hk	k	h	k	h	hk	hk	k	h	h	hk	k	k	h	hk	h	hk	hk	hk	hk	k	k	hk	k	hk	hk	h	h	hk	hk	hk	h	hk	k	h	h	hk	hk	h	k	h	k	h
Marker17666	chr12	lmxll	lm	l	lm	l	lm	l	lm	l	lm	lm	lm	l	lm	lm	l	l	l	lm	lm	lm	lm	lm	lm	l	l	l	lm	l	lm	l	lm	lm	l	l	lm	lm	l	l	lm	lm	lm	lm	lm	l	lm	l	lm
Marker17667	chr12	lmxll	lm	l	lm	l	lm	l	lm	l	lm	lm	lm	l	lm	lm	l	l	l	lm	lm	lm	lm	lm	lm	l	l	l	lm	l	lm	l	lm	lm	l	l	lm	lm	l	l	lm	lm	lm	lm	lm	l	lm	l	lm
Marker17682	chr12	nnxnp	n	pn	n	n	n	n	pn	n	pn	n	pn	n	pn	pn	pn	n	pn	pn	n	pn	n	n	n	pn	pn	n	n	n	n	pn	pn	pn	pn	pn	n	pn	pn	n	pn	pn	n	n	pn	n	p	n	pn
Marker17683	chr12	nnxnp	n	pn	n	n	n	n	pn	n	pn	n	pn	n	pn	pn	pn	n	pn	pn	n	pn	n	n	n	pn	pn	n	n	n	n	pn	pn	pn	pn	pn	n	pn	pn	n	pn	pn	n	n	pn	n	p	n	pn
Marker17698	chr12	nnxnp	n	pn	n	n	n	n	p	n	pn	n	pn	n	p	p	pn	n	n	pn	n	pn	n	n	n	pn	n	n	n	n	n	pn	p	p	pn	pn	n	pn	pn	n	p	p	n	n	p	n	p	n	p
Marker17699	chr12	nnxnp	n	pn	n	n	n	n	p	n	pn	n	pn	n	p	p	pn	n	n	pn	n	pn	n	n	n	pn	n	n	n	n	n	pn	p	p	pn	pn	n	pn	pn	n	p	p	n	n	p	n	p	n	p
Marker17700	chr12	nnxnp	n	pn	n	n	n	n	p	n	pn	n	pn	n	p	p	pn	n	n	pn	n	pn	n	n	n	pn	n	n	n	n	n	pn	p	p	pn	pn	n	pn	pn	n	p	p	n	n	p	n	p	n	p
Marker17701	chr12	nnxnp	n	pn	n	n	pn	n	p	n	p	n	pn	n	p	p	pn	n	pn	p	n	pn	n	n	n	pn	n	n	n	n	n	pn	pn	p	pn	pn	n	pn	pn	n	p	p	n	n	p	n	p	n	p
Marker17706	chr12	nnxnp	n	pn	n	n	n	n	p	n	p	n	pn	n	p	p	pn	n	n	p	n	p	n	n	n	pn	n	n	n	n	n	pn	p	p	pn	pn	n	p	pn	n	p	p	n	n	p	n	p	n	p
Marker17707	chr12	nnxnp	n	pn	n	n	n	n	p	n	p	n	pn	n	p	p	pn	n	n	p	n	p	n	pn	n	pn	n	n	n	n	n	pn	p	p	pn	pn	n	p	pn	n	p	p	n	n	p	n	p	n	p
Marker17708	chr12	nnxnp	n	pn	pn	n	n	n	p	n	p	n	pn	n	p	p	pn	n	n	p	n	p	n	pn	n	pn	n	n	n	n	n	pn	p	p	pn	pn	n	p	pn	n	p	p	n	n	p	n	p	n	p
Marker17709	chr12	nnxnp	n	pn	pn	n	n	n	p	n	p	n	pn	n	p	p	pn	n	n	p	n	p	n	pn	n	pn	n	n	n	n	n	pn	p	p	pn	pn	n	p	pn	n	p	p	n	n	p	n	p	n	p
Marker17720	chr12	nnxnp	n	pn	n	n	n	n	p	n	p	n	pn	n	p	p	pn	n	n	p	n	pn	n	n	n	pn	n	n	n	n	n	pn	p	p	pn	pn	n	p	pn	n	p	p	n	n	p	n	p	n	p
Marker17734	chr12	nnxnp	n	pn	n	n	n	n	p	n	p	n	pn	n	p	p	pn	n	n	p	n	p	n	n	n	pn	n	n	n	n	n	pn	p	p	pn	pn	n	p	pn	n	p	p	n	n	p	n	p	n	p
Marker17735	chr12	nnxnp	n	pn	n	n	n	n	p	n	p	n	pn	n	p	p	pn	n	n	p	n	pn	n	n	n	pn	n	n	n	n	n	pn	p	p	pn	pn	n	p	pn	n	p	p	n	n	p	n	p	n	p
Marker17736	chr12	nnxnp	n	pn	n	n	n	n	p	n	p	n	pn	n	p	p	pn	n	n	p	n	pn	n	n	n	pn	n	n	n	n	n	pn	p	p	pn	pn	n	p	pn	n	p	p	n	n	p	n	p	n	p
Marker17747	chr12	nnxnp	n	pn	n	n	n	n	p	n	pn	n	pn	n	p	pn	pn	n	n	p	n	p	n	n	n	pn	n	n	n	n	n	pn	p	p	pn	pn	n	p	pn	n	p	p	n	n	p	n	p	n	p
Marker17748	chr12	nnxnp	n	pn	n	n	n	n	p	n	pn	n	pn	n	p	p	pn	n	n	p	n	p	n	n	n	pn	n	n	n	n	n	pn	p	p	pn	pn	n	p	pn	n	p	p	n	n	p	n	p	n	p
Marker17771	chr12	nnxnp	n	pn	pn	n	pn	n	pn	n	pn	n	pn	n	pn	pn	pn	n	n	pn	n	pn	n	n	n	p	n	n	n	n	n	p	pn	pn	pn	pn	n	pn	pn	n	pn	p	n	n	pn	n	pn	n	n
Marker17803	chr12	nnxnp	n	pn	n	pn	n	n	p	n	p	n	pn	n	p	pn	pn	n	n	p	n	pn	n	n	n	pn	n	n	n	n	n	pn	p	p	pn	pn	n	p	pn	n	pn	pn	n	n	p	n	p	n	p
Marker17804	chr12	nnxnp	n	np	n	np	n	n	p	n	p	n	np	n	p	np	np	n	n	p	n	np	n	n	n	np	n	n	n	n	n	np	p	p	np	np	n	p	np	n	np	np	n	n	p	n	p	n	p
Marker17816	chr12	nnxnp	n	np	n	np	n	np	np	np	n	n	np	np	n	np	n	np	n	n	np	np	n	np	np	np	np	np	np	n	np	np	n	n	n	n	np	np	n	n	np	n	np	n	n	np	np	n	n
Marker17863	chr12	lmxll	ml	l	ml	l	ml	l	ml	l	m	ml	ml	l	ml	ml	l	l	ml	l	ml	ml	ml	ml	ml	l	-	l	ml	l	ml	l	ml	l	l	l	ml	ml	l	l	ml	ml	ml	ml	ml	l	ml	l	ml
Marker17864	chr12	lmxll	ml	l	ml	l	ml	l	ml	l	m	ml	ml	l	ml	ml	l	l	ml	l	ml	ml	ml	ml	ml	l	-	l	ml	l	ml	l	ml	l	l	l	ml	ml	l	l	ml	ml	ml	ml	ml	l	ml	l	ml
Marker17865	chr12	lmxll	ml	l	ml	l	ml	l	ml	l	m	ml	ml	l	ml	ml	l	l	ml	l	ml	ml	ml	ml	ml	l	-	l	ml	l	ml	l	ml	l	l	l	ml	ml	l	l	ml	ml	ml	ml	ml	l	ml	l	ml
Marker17866	chr12	lmxll	ml	l	ml	l	ml	l	ml	l	m	ml	ml	l	ml	ml	l	l	ml	l	ml	ml	ml	ml	ml	l	-	l	ml	l	ml	l	ml	l	l	l	ml	ml	l	l	ml	ml	ml	ml	ml	l	ml	l	ml
Marker17867	chr12	lmxll	lm	l	lm	l	lm	l	lm	l	m	lm	lm	l	lm	lm	l	l	lm	l	lm	lm	lm	l	lm	l	-	l	lm	l	lm	l	lm	l	l	l	lm	lm	l	l	lm	lm	lm	lm	lm	l	lm	l	lm
Marker17873	chr12	nnxnp	n	np	np	n	n	n	np	n	np	n	np	n	np	np	np	n	n	np	n	np	n	n	n	np	n	n	n	n	n	np	np	np	np	np	n	np	np	n	np	np	n	n	np	n	np	n	np
Marker17918	chr12	hkxhk	hk	hk	hk	k	hk	k	h	k	hk	hk	h	k	h	h	hk	k	hk	hk	hk	h	hk	hk	hk	hk	k	k	hk	k	hk	hk	h	h	hk	hk	hk	h	hk	k	h	h	hk	hk	h	k	h	k	h
Marker17919	chr12	hkxhk	hk	hk	hk	k	hk	k	h	k	hk	hk	h	k	h	h	hk	k	hk	hk	hk	h	hk	hk	hk	hk	k	k	hk	k	hk	hk	h	h	hk	hk	hk	h	hk	k	h	h	hk	hk	h	k	h	k	h
Marker17920	chr12	hkxhk	hk	hk	hk	k	hk	k	h	k	hk	hk	h	k	h	h	hk	k	hk	hk	hk	h	hk	hk	hk	hk	k	k	hk	k	hk	hk	h	h	hk	hk	hk	h	hk	k	h	h	hk	hk	h	k	h	k	h
Marker17921	chr12	lmxll	ml	l	ml	l	ml	l	ml	l	ml	ml	ml	l	ml	ml	l	l	l	l	ml	l	ml	m	ml	l	l	l	ml	l	ml	l	ml	l	l	l	ml	ml	l	l	ml	ml	ml	ml	ml	ml	ml	l	ml
Marker17922	chr12	nnxnp	n	np	np	n	n	n	np	n	np	n	np	n	np	np	np	n	n	np	n	p	n	n	n	np	-	np	n	n	n	p	np	np	np	np	n	np	np	n	np	np	n	n	np	n	np	n	np
Marker17923	chr12	hkxhk	hk	hk	hk	k	hk	k	h	k	h	hk	h	k	h	hk	hk	k	k	hk	hk	h	hk	h	hk	hk	k	hk	hk	k	hk	h	h	h	hk	hk	hk	h	hk	k	h	h	hk	hk	h	hk	h	k	h
Marker17924	chr12	hkxhk	hk	hk	hk	k	hk	k	h	k	hk	hk	hk	k	h	h	hk	k	k	hk	hk	h	hk	hk	hk	hk	k	k	h	k	hk	hk	h	h	hk	hk	hk	h	hk	k	h	h	hk	hk	h	k	h	hk	h
Marker17925	chr12	hkxhk	hk	hk	hk	h	hk	h	k	h	hk	hk	hk	h	k	k	hk	h	h	hk	hk	k	hk	hk	hk	hk	h	h	k	h	hk	hk	k	k	hk	hk	hk	k	hk	h	k	k	hk	hk	k	h	k	hk	k
Marker17926	chr12	lmxll	lm	l	lm	l	lm	l	lm	l	lm	lm	lm	l	lm	lm	l	l	l	l	lm	lm	lm	lm	lm	l	l	l	lm	l	lm	l	lm	lm	l	l	lm	lm	l	l	lm	lm	lm	lm	lm	l	lm	l	lm
Marker17928	chr12	nnxnp	n	np	n	n	n	n	np	n	np	n	np	n	np	np	np	n	n	np	n	np	n	n	n	np	n	n	np	n	n	np	np	np	np	np	n	np	np	n	np	np	n	n	np	n	np	np	np
Marker17965	chr12	hkxhk	hk	hk	hk	k	hk	k	h	hk	h	hk	h	k	h	h	hk	k	hk	hk	hk	h	hk	hk	hk	hk	k	k	hk	k	hk	hk	h	h	hk	hk	hk	h	hk	k	h	h	hk	hk	h	k	h	k	h
Marker17977	chr12	lmxll	lm	l	l	l	lm	l	lm	l	lm	lm	lm	l	lm	lm	l	l	l	l	lm	lm	lm	lm	lm	l	l	l	lm	l	lm	l	lm	lm	l	l	lm	lm	l	l	lm	lm	lm	lm	lm	l	lm	l	lm
Marker17979	chr12	nnxnp	n	np	n	n	n	n	np	n	np	n	np	n	np	np	np	n	n	np	n	np	n	n	n	np	n	n	n	n	n	np	np	np	np	np	n	np	np	n	np	np	n	n	np	n	np	n	np
Marker17980	chr12	nnxnp	n	np	n	n	n	n	np	n	np	n	np	n	np	np	np	n	n	np	n	np	n	n	n	np	n	n	n	n	n	np	np	np	np	np	n	np	np	n	np	np	n	n	np	n	np	n	np
Marker17981	chr12	lmxll	lm	l	lm	l	lm	l	lm	l	lm	lm	lm	l	lm	lm	l	l	l	l	lm	lm	lm	lm	lm	l	l	l	lm	l	lm	l	lm	lm	l	l	lm	lm	l	l	lm	lm	lm	lm	lm	l	lm	l	lm
Marker17982	chr12	lmxll	lm	l	lm	l	lm	l	lm	l	lm	lm	lm	l	lm	lm	l	l	l	l	lm	lm	lm	lm	lm	l	l	l	lm	l	lm	l	lm	lm	l	l	lm	lm	l	l	lm	lm	lm	lm	lm	l	lm	l	lm
Marker18000	chr12	lmxll	lm	l	lm	l	lm	l	lm	lm	lm	lm	lm	l	lm	lm	lm	l	l	l	lm	lm	lm	lm	lm	l	lm	l	lm	l	lm	l	lm	lm	l	l	lm	lm	l	l	lm	lm	lm	lm	lm	l	lm	l	lm
Marker18005	chr12	lmxll	lm	l	lm	l	lm	lm	lm	l	lm	lm	lm	l	lm	lm	lm	l	l	lm	lm	lm	lm	lm	lm	l	lm	l	lm	l	lm	l	lm	lm	l	l	lm	lm	l	l	lm	lm	lm	lm	lm	l	lm	l	lm
Marker18044	chr12	lmxll	lm	l	lm	l	lm	l	lm	l	lm	lm	lm	l	lm	lm	l	l	l	lm	lm	lm	lm	lm	lm	l	l	l	lm	l	lm	l	lm	lm	l	l	lm	lm	l	l	lm	lm	lm	lm	lm	l	lm	l	lm
Marker18046	chr12	lmxll	lm	l	lm	l	lm	l	lm	l	m	lm	lm	l	lm	lm	l	lm	l	l	lm	lm	lm	lm	lm	l	l	l	lm	l	lm	l	lm	lm	l	lm	lm	lm	l	l	lm	lm	lm	lm	lm	l	lm	l	lm
Marker18047	chr12	lmxll	lm	l	lm	l	lm	l	lm	l	m	lm	lm	l	lm	lm	l	lm	l	l	lm	lm	lm	lm	lm	l	l	l	lm	l	lm	l	lm	lm	l	lm	lm	lm	l	l	lm	lm	lm	lm	lm	l	lm	l	lm
Marker18092	chr12	nnxnp	n	np	p	np	np	np	n	n	n	p	np	n	np	n	n	np	np	n	p	n	p	p	p	n	np	np	np	np	p	np	n	n	n	n	p	n	n	np	np	n	p	p	n	np	n	n	n
Marker18093	chr12	nnxnp	n	np	p	np	np	np	n	n	n	p	np	n	np	n	n	np	np	n	p	n	p	p	p	n	np	np	np	np	p	np	n	n	np	n	p	n	n	np	np	n	p	p	n	np	np	n	n
Marker18094	chr12	nnxnp	n	pn	pn	pn	pn	pn	n	n	n	pn	pn	n	n	n	n	pn	pn	n	pn	n	pn	pn	pn	n	pn	pn	pn	pn	pn	n	n	n	n	n	pn	n	n	pn	n	n	pn	pn	n	pn	n	n	n
Marker18100	chr12	nnxnp	n	np	p	np	np	np	n	n	n	p	np	n	n	n	n	np	np	n	p	n	p	p	p	n	np	np	p	np	p	n	n	n	n	n	p	n	n	np	n	n	np	p	n	np	n	n	n
Marker18101	chr12	nnxnp	n	np	p	np	np	np	n	n	n	p	np	n	n	n	n	np	np	n	p	n	p	p	p	n	np	np	p	np	p	n	n	n	n	n	p	n	n	np	n	n	np	p	n	np	n	n	n
Marker18102	chr12	nnxnp	n	np	p	np	np	np	n	n	n	p	np	n	n	n	n	np	np	n	p	n	p	p	p	n	np	np	p	np	p	n	n	n	n	n	p	n	n	np	n	n	np	p	n	np	n	n	n
Marker18103	chr12	nnxnp	n	np	p	np	np	np	n	n	n	p	np	n	n	n	n	np	np	n	p	n	p	p	p	n	np	np	p	np	p	n	n	n	n	n	p	n	n	np	n	n	p	p	n	np	n	n	n
Marker18104	chr12	nnxnp	n	np	p	np	np	np	n	n	n	p	np	n	n	n	n	np	np	n	p	n	p	p	p	n	np	np	p	np	p	n	n	n	n	n	p	n	n	np	n	n	np	p	n	np	n	n	n
Marker18144	chr12	lmxll	lm	l	lm	l	l	l	lm	l	lm	lm	lm	l	lm	lm	l	l	l	l	lm	lm	lm	lm	lm	l	l	l	lm	l	lm	l	lm	lm	l	l	lm	lm	l	l	lm	lm	lm	lm	lm	l	lm	l	lm
Marker18145	chr12	nnxnp	n	np	n	n	n	n	np	np	np	n	np	np	np	np	np	n	n	np	n	np	n	n	n	np	n	n	n	n	n	np	np	np	np	np	n	np	np	n	np	np	n	n	np	n	np	np	np
Marker18146	chr12	nnxnp	n	np	np	np	np	np	n	n	n	np	n	n	n	n	n	np	np	n	np	n	np	np	np	n	np	np	np	np	np	n	n	n	n	n	np	n	n	np	n	n	np	np	n	np	n	n	n
Marker18205	chr12	nnxnp	n	np	n	n	n	n	p	np	np	n	np	np	p	p	np	n	n	np	n	np	n	n	n	np	n	n	n	n	n	np	np	p	np	np	n	p	np	n	p	np	n	n	p	n	p	n	p
Marker18206	chr12	nnxnp	n	np	n	n	n	n	p	np	np	n	np	np	p	p	np	n	n	np	n	np	n	n	n	np	n	n	n	n	n	np	np	p	np	np	n	np	np	n	p	np	n	n	p	n	p	n	p
Marker18213	chr12	lmxll	lm	l	lm	l	lm	l	lm	l	lm	lm	lm	l	lm	lm	l	l	l	l	lm	lm	lm	lm	lm	l	l	l	lm	l	lm	l	lm	lm	l	l	lm	lm	l	l	lm	lm	lm	lm	lm	l	lm	l	lm
Marker18214	chr12	nnxnp	n	np	p	np	p	np	n	n	np	p	np	n	np	n	n	np	np	n	p	np	p	p	p	n	np	np	p	np	p	n	n	n	n	n	np	n	n	np	n	n	p	p	n	np	n	np	n
Marker18215	chr12	nnxnp	n	np	p	np	p	np	n	n	np	p	np	n	np	n	n	np	np	n	p	np	p	p	p	n	np	np	p	np	p	n	n	n	n	n	np	n	n	np	n	n	p	p	n	np	n	np	n
Marker18216	chr12	nnxnp	n	np	p	np	p	np	n	n	np	p	np	n	np	np	n	np	np	n	p	np	p	p	p	n	np	np	p	np	p	n	n	np	n	n	p	n	n	np	n	n	p	p	n	np	n	np	n
Marker18217	chr12	nnxnp	n	np	n	n	n	n	p	np	np	n	np	np	np	np	np	n	n	np	n	np	n	n	n	np	n	n	n	n	n	np	p	np	np	np	n	p	np	n	np	p	n	n	p	n	p	n	p
Marker18232	chr12	lmxll	ml	l	ml	l	ml	l	ml	l	ml	ml	ml	l	ml	ml	l	l	l	l	ml	ml	ml	ml	ml	l	l	l	ml	l	ml	l	ml	ml	l	l	ml	ml	l	l	ml	ml	ml	ml	ml	l	ml	l	ml
Marker18233	chr12	lmxll	ml	l	ml	l	ml	l	ml	l	ml	ml	ml	l	ml	ml	l	l	l	l	ml	ml	ml	ml	ml	l	l	l	ml	l	ml	l	ml	ml	l	l	ml	ml	l	l	ml	ml	ml	ml	ml	l	ml	l	ml
Marker18234	chr12	lmxll	lm	l	lm	l	lm	l	lm	l	lm	lm	lm	l	lm	lm	l	l	l	l	lm	lm	lm	lm	lm	l	l	l	lm	l	lm	l	lm	lm	l	l	lm	lm	l	l	lm	lm	lm	lm	lm	l	lm	l	lm
Marker18235	chr12	lmxll	lm	l	lm	l	lm	l	lm	l	lm	lm	lm	l	lm	lm	l	l	l	l	lm	lm	lm	lm	lm	l	l	l	lm	l	lm	l	lm	lm	l	l	lm	lm	l	l	lm	lm	lm	lm	lm	l	lm	l	lm
Marker18238	chr12	hkxhk	hk	hk	k	hk	k	hk	hk	h	hk	k	hk	h	hk	hk	h	hk	hk	h	k	hk	k	k	k	h	hk	hk	k	hk	k	h	hk	hk	hk	h	k	hk	h	hk	hk	hk	k	k	hk	hk	hk	hk	hk
Marker18239	chr12	hkxhk	hk	hk	k	hk	k	hk	hk	h	hk	k	hk	h	hk	hk	h	hk	hk	h	k	hk	k	k	k	h	hk	hk	k	hk	k	h	hk	hk	hk	h	k	hk	h	hk	hk	hk	k	k	hk	hk	hk	hk	hk
Marker18240	chr12	hkxhk	hk	hk	k	hk	k	hk	hk	h	hk	k	hk	h	hk	hk	h	hk	hk	h	k	hk	k	k	k	h	hk	hk	k	hk	k	h	hk	hk	hk	h	k	hk	h	hk	hk	hk	k	k	hk	hk	hk	hk	hk
Marker18241	chr12	lmxll	lm	l	lm	l	lm	l	lm	l	lm	lm	lm	l	lm	lm	l	l	l	l	lm	lm	lm	lm	lm	l	l	l	lm	l	lm	l	lm	lm	l	l	lm	lm	l	l	lm	lm	lm	lm	lm	l	lm	l	lm
Marker18264	chr12	lmxll	ml	l	l	ml	ml	ml	l	ml	l	l	l	ml	l	l	ml	ml	ml	ml	l	l	l	l	l	ml	ml	ml	l	ml	l	ml	l	l	ml	ml	l	l	ml	ml	l	l	l	l	l	ml	l	ml	l
Marker18285	chr12	nnxnp	n	np	p	np	p	np	n	np	np	p	np	n	n	n	n	np	np	n	p	np	p	p	p	n	np	np	np	np	p	n	n	np	n	n	p	n	n	np	n	n	np	p	n	np	n	np	n
Marker18286	chr12	nnxnp	n	np	p	np	p	np	n	np	np	p	np	n	n	n	n	np	np	n	p	np	p	p	p	n	np	np	np	np	p	n	n	np	n	n	p	n	n	np	n	n	np	p	n	np	n	np	n
Marker18287	chr12	nnxnp	n	np	n	n	n	n	p	n	np	n	np	np	p	p	np	n	n	np	n	np	n	n	n	np	n	n	np	n	n	np	p	np	np	np	n	p	np	n	p	p	n	n	p	n	p	n	p
Marker18332	chr12	lmxll	ml	l	ml	l	ml	l	m	l	m	ml	ml	l	m	m	ml	l	l	l	ml	ml	ml	ml	ml	l	l	l	ml	l	ml	l	m	m	ml	l	ml	m	l	l	m	m	ml	ml	m	l	m	l	m
Marker18333	chr12	lmxll	ml	l	ml	l	ml	l	m	l	m	ml	ml	l	m	m	ml	l	l	l	ml	ml	ml	ml	ml	l	l	l	ml	l	ml	l	m	m	ml	l	ml	m	l	l	m	m	ml	ml	m	l	m	l	m
Marker18352	chr12	nnxnp	n	pn	n	n	n	n	pn	n	pn	n	pn	pn	pn	pn	pn	n	n	pn	n	pn	n	n	n	pn	n	n	n	n	n	pn	pn	pn	pn	pn	n	pn	pn	n	pn	pn	n	n	pn	n	pn	n	pn
Marker18358	chr12	nnxnp	n	pn	n	n	n	n	p	n	p	n	pn	pn	p	p	pn	n	n	pn	n	p	n	n	n	pn	n	n	n	n	n	pn	p	p	pn	pn	n	p	pn	n	p	p	n	n	p	n	p	n	p
Marker18359	chr12	nnxnp	n	np	n	n	n	n	p	n	p	n	np	np	p	p	np	n	n	np	n	p	n	n	n	np	n	n	n	n	n	np	p	p	np	np	n	p	np	n	p	p	n	n	p	n	p	n	p
Marker18360	chr12	nnxnp	n	pn	n	n	n	n	p	n	p	n	pn	pn	p	p	pn	n	n	pn	n	p	n	n	n	pn	n	n	n	n	n	pn	p	p	pn	pn	n	p	pn	n	p	p	n	n	p	n	p	n	p
Marker18364	chr12	lmxll	lm	l	lm	l	lm	l	lm	l	lm	lm	lm	l	lm	lm	l	l	l	l	lm	lm	lm	lm	lm	l	l	l	lm	l	lm	l	lm	lm	l	l	lm	lm	l	l	lm	lm	lm	lm	lm	l	lm	l	lm
Marker18393	chr12	nnxnp	n	pn	n	n	n	n	pn	n	p	n	pn	pn	pn	p	pn	n	n	pn	n	p	n	n	n	pn	n	n	n	n	n	pn	p	p	pn	pn	n	p	pn	n	p	p	n	n	p	n	p	n	p
Marker18418	chr12	nnxnp	n	np	n	n	n	n	np	n	np	n	np	np	np	np	p	n	n	np	n	np	n	n	n	np	n	n	n	n	n	np	np	np	np	np	n	np	np	n	np	np	n	n	np	n	np	n	np
Marker18419	chr12	lmxll	lm	l	lm	l	lm	l	lm	l	lm	lm	lm	l	lm	lm	l	lm	l	l	lm	lm	lm	lm	lm	l	l	l	lm	l	lm	l	lm	lm	l	l	lm	lm	l	l	lm	lm	lm	lm	lm	l	lm	l	lm
Marker18420	chr12	lmxll	lm	l	lm	l	lm	l	lm	l	lm	lm	lm	l	lm	lm	l	lm	l	l	lm	lm	lm	lm	lm	l	l	l	lm	l	lm	l	lm	lm	l	l	lm	lm	l	l	lm	lm	lm	lm	lm	l	lm	l	lm
Marker18421	chr12	lmxll	lm	l	lm	l	lm	l	lm	l	lm	lm	lm	l	lm	lm	l	lm	l	l	lm	lm	lm	lm	lm	l	l	l	lm	l	lm	l	lm	lm	l	l	lm	lm	l	l	lm	lm	lm	lm	lm	l	lm	l	lm
Marker18422	chr12	lmxll	lm	l	lm	l	lm	l	lm	l	lm	lm	lm	l	lm	lm	l	lm	l	l	lm	lm	lm	lm	lm	l	l	l	lm	l	lm	l	lm	lm	l	l	lm	lm	l	l	lm	lm	lm	lm	lm	l	lm	l	lm
Marker18423	chr12	lmxll	lm	l	lm	l	lm	l	lm	l	lm	lm	lm	l	lm	lm	l	lm	l	l	lm	lm	lm	lm	lm	l	l	l	lm	l	lm	l	lm	lm	l	l	lm	lm	l	l	lm	lm	lm	lm	lm	l	lm	l	lm
Marker18424	chr12	lmxll	lm	l	lm	l	lm	l	lm	l	lm	lm	lm	l	lm	lm	l	lm	l	l	lm	lm	lm	lm	lm	l	l	l	lm	l	lm	l	lm	lm	l	l	lm	lm	l	l	lm	lm	lm	lm	lm	l	lm	l	lm
Marker18440	chr12	lmxll	lm	l	lm	lm	lm	l	lm	l	m	lm	lm	l	lm	lm	l	l	l	lm	lm	lm	lm	lm	lm	l	l	l	m	l	lm	l	lm	lm	l	l	lm	lm	l	l	lm	lm	lm	lm	lm	l	lm	lm	lm
Marker18441	chr12	nnxnp	n	np	n	n	n	n	np	n	n	n	np	np	np	np	n	n	n	np	n	np	n	n	n	np	n	n	n	n	n	np	np	np	np	np	n	np	np	n	np	np	n	np	np	n	np	n	np
Marker18442	chr12	hkxhk	hk	hk	hk	hk	hk	k	h	k	h	hk	hk	hk	h	h	k	k	k	hk	hk	h	hk	hk	hk	hk	k	k	h	k	hk	hk	h	h	hk	hk	hk	h	hk	k	h	h	hk	hk	h	k	h	k	h
Marker18448	chr12	nnxnp	n	np	n	n	n	n	np	np	np	n	np	np	np	np	np	n	n	np	n	np	n	n	n	np	n	n	n	n	n	np	np	np	np	np	n	np	np	n	np	np	n	n	np	n	np	n	np
Marker18449	chr12	nnxnp	n	np	n	n	n	n	np	np	np	n	np	np	np	np	np	n	n	np	n	np	n	n	n	np	n	n	n	n	n	np	np	np	np	np	n	np	np	n	np	np	n	n	np	n	np	n	np
Marker18450	chr12	nnxnp	n	np	n	n	n	n	np	np	np	n	np	np	np	np	np	n	n	np	n	np	n	n	n	np	n	n	n	n	n	np	np	np	np	np	n	np	np	n	np	np	n	n	np	n	np	n	np
Marker18451	chr12	hkxhk	hk	hk	hk	h	hk	h	k	hk	k	hk	hk	hk	k	k	hk	h	h	hk	hk	hk	hk	hk	hk	hk	h	h	hk	h	hk	hk	k	k	hk	hk	hk	k	hk	h	k	k	hk	hk	k	h	k	h	k
Marker18452	chr12	lmxll	lm	l	lm	l	lm	l	lm	l	lm	lm	lm	l	lm	lm	l	l	l	l	lm	lm	lm	lm	lm	l	l	l	lm	l	lm	l	lm	lm	l	l	lm	lm	l	l	lm	lm	lm	lm	lm	l	lm	l	lm
Marker18453	chr12	hkxhk	hk	hk	hk	k	hk	k	h	hk	h	hk	hk	hk	h	h	hk	k	k	hk	hk	hk	hk	hk	hk	hk	k	k	hk	k	hk	hk	h	h	hk	hk	hk	h	hk	k	h	h	hk	hk	h	k	h	k	h
Marker18454	chr12	nnxnp	n	np	n	n	n	n	np	np	np	n	np	np	np	np	np	n	n	np	n	np	n	n	n	np	n	n	n	n	n	np	np	np	np	np	n	np	np	n	np	np	n	n	np	n	np	n	np
Marker18455	chr12	nnxnp	n	np	n	n	n	n	np	np	np	n	np	np	np	np	np	n	n	np	n	np	n	n	n	np	n	n	n	n	n	np	np	np	np	np	n	np	np	n	np	np	n	n	np	n	np	n	np
Marker18466	chr12	nnxnp	n	np	n	n	n	n	np	n	np	n	np	np	np	np	np	n	np	np	n	np	n	n	n	np	n	n	n	n	n	np	np	np	np	np	n	np	np	n	np	np	n	n	np	n	np	n	np
Marker18467	chr12	hkxhk	hk	hk	hk	k	hk	k	h	k	h	hk	hk	hk	h	h	hk	k	hk	hk	hk	h	hk	hk	hk	hk	k	k	hk	k	hk	hk	h	h	hk	hk	hk	h	hk	k	h	h	hk	hk	h	k	h	k	h
Marker18468	chr12	lmxll	lm	l	lm	l	lm	l	lm	l	lm	lm	lm	l	lm	lm	l	l	l	l	lm	lm	lm	lm	lm	l	l	l	lm	l	lm	l	lm	lm	l	l	lm	lm	l	l	lm	lm	lm	lm	lm	l	lm	l	lm
Marker18477	chr12	lmxll	ml	l	ml	l	ml	l	ml	l	l	ml	ml	l	ml	ml	l	l	l	l	ml	ml	ml	ml	ml	l	l	ml	ml	l	ml	l	ml	ml	l	l	ml	l	l	l	ml	ml	ml	ml	ml	l	ml	l	ml
Marker18478	chr12	lmxll	lm	l	lm	l	lm	l	lm	l	l	lm	lm	l	lm	lm	l	l	l	l	lm	lm	lm	lm	lm	l	l	lm	lm	l	lm	l	lm	lm	l	l	lm	l	l	l	lm	lm	lm	lm	lm	l	lm	l	lm
Marker18479	chr12	lmxll	lm	l	lm	l	lm	l	lm	l	l	lm	lm	l	lm	lm	l	l	l	l	lm	lm	lm	lm	lm	l	l	lm	lm	l	lm	l	lm	lm	l	l	lm	l	l	l	lm	lm	lm	lm	lm	l	lm	l	lm
Marker18480	chr12	nnxnp	n	np	n	n	n	n	np	n	p	n	n	np	np	np	p	n	n	np	n	np	n	n	n	n	n	n	np	n	n	n	np	np	np	np	n	p	np	n	np	np	n	n	np	n	np	n	np
Marker18511	chr12	lmxll	lm	l	lm	l	lm	l	lm	l	l	lm	lm	l	lm	lm	l	l	l	l	lm	lm	lm	lm	lm	l	l	l	lm	l	lm	l	lm	lm	l	l	lm	lm	l	l	lm	lm	lm	lm	lm	l	lm	l	lm
Marker18512	chr12	lmxll	lm	l	lm	l	lm	l	lm	l	l	lm	lm	l	lm	lm	l	l	l	l	lm	lm	lm	lm	lm	l	l	l	lm	lm	lm	l	lm	lm	l	l	lm	lm	l	l	lm	lm	lm	lm	lm	l	lm	l	lm
Marker18513	chr12	lmxll	lm	l	lm	l	lm	l	lm	l	l	lm	lm	l	lm	lm	l	l	l	l	lm	lm	lm	lm	lm	l	l	l	lm	lm	lm	l	lm	lm	l	l	lm	lm	l	l	lm	lm	lm	lm	lm	l	lm	l	lm
Marker18520	chr12	lmxll	lm	l	lm	l	lm	l	lm	l	-	lm	lm	l	lm	m	l	lm	l	lm	lm	lm	lm	lm	lm	l	l	l	lm	l	lm	l	m	lm	l	l	lm	lm	l	l	lm	lm	lm	lm	m	l	lm	l	m
Marker18521	chr12	lmxll	lm	l	lm	l	lm	l	lm	l	-	lm	lm	l	lm	m	l	lm	l	lm	lm	lm	lm	lm	lm	l	l	l	lm	l	lm	l	lm	lm	l	l	lm	lm	l	l	lm	lm	lm	lm	m	l	lm	l	m
Marker18537	chr12	nnxnp	n	pn	n	n	n	n	p	n	p	n	pn	pn	p	p	pn	n	n	pn	n	pn	n	n	n	pn	n	n	n	n	n	pn	p	p	pn	pn	n	p	pn	n	p	p	n	n	p	n	p	n	p
Marker18538	chr12	nnxnp	n	np	n	n	n	n	p	n	p	n	np	np	np	p	np	n	n	np	n	np	n	n	n	np	n	n	n	n	n	np	p	p	np	np	n	p	np	n	p	p	n	n	p	n	p	n	p
Marker18546	chr12	nnxnp	n	pn	n	n	n	n	p	n	p	n	pn	pn	p	p	pn	n	n	pn	n	pn	n	n	n	pn	n	n	n	n	n	pn	p	p	pn	pn	n	pn	pn	n	p	p	n	n	p	n	p	n	p
Marker18551	chr12	lmxll	lm	l	lm	l	lm	l	lm	l	lm	lm	lm	l	lm	lm	l	l	l	l	lm	lm	lm	lm	lm	l	l	l	lm	l	lm	l	lm	lm	l	l	lm	lm	l	l	lm	lm	lm	lm	lm	l	lm	l	lm
Marker18552	chr12	nnxnp	n	np	n	n	n	n	np	n	np	n	np	n	np	np	np	n	n	np	n	np	n	n	n	np	n	n	n	n	n	np	np	np	np	np	n	np	np	n	np	np	n	n	np	n	np	n	np
Marker18553	chr12	hkxhk	hk	hk	hk	h	hk	h	k	h	k	hk	hk	h	k	k	hk	h	h	hk	hk	k	hk	hk	hk	hk	h	h	hk	h	hk	hk	k	hk	hk	hk	hk	k	hk	h	k	k	hk	hk	k	h	k	h	k
Marker18554	chr12	nnxnp	n	pn	pn	n	n	n	p	n	pn	n	pn	n	p	p	pn	n	n	pn	n	p	n	pn	n	pn	n	n	n	n	n	pn	pn	p	pn	pn	n	pn	pn	n	p	pn	n	n	p	n	p	n	pn
Marker18574	chr12	lmxll	lm	l	lm	l	lm	l	lm	l	lm	lm	lm	l	lm	lm	l	l	l	l	lm	lm	lm	lm	lm	l	l	l	lm	l	lm	l	lm	lm	l	l	lm	lm	l	l	lm	lm	lm	lm	lm	l	lm	l	lm
Marker18575	chr12	nnxnp	n	np	n	n	n	n	np	n	np	n	np	n	np	np	np	n	n	np	n	np	n	n	n	np	n	n	n	n	n	np	np	np	np	np	n	np	np	n	np	np	n	n	np	n	np	n	np
Marker18576	chr12	lmxll	lm	l	lm	l	lm	l	lm	l	lm	lm	lm	l	lm	lm	l	l	l	l	lm	lm	lm	lm	lm	l	l	l	lm	l	lm	l	lm	lm	l	l	lm	lm	l	l	lm	lm	lm	lm	lm	l	lm	l	lm
Marker18577	chr12	nnxnp	n	np	n	n	n	n	np	n	np	n	np	n	np	np	np	n	n	np	n	np	n	n	n	np	n	n	n	n	n	np	np	np	np	np	n	np	np	n	np	np	n	n	np	n	np	n	np
Marker18578	chr12	lmxll	lm	l	lm	l	lm	l	lm	l	lm	lm	lm	l	lm	lm	l	l	l	l	lm	lm	lm	lm	lm	l	l	l	lm	l	lm	l	lm	lm	l	l	lm	lm	l	l	lm	lm	lm	lm	lm	l	lm	l	lm
Marker18591	chr12	lmxll	lm	l	lm	l	lm	l	lm	l	lm	lm	lm	l	lm	lm	l	l	l	l	lm	lm	lm	lm	lm	l	l	l	lm	l	lm	l	lm	lm	l	l	lm	lm	l	l	lm	lm	lm	lm	lm	l	lm	l	lm
Marker18593	chr12	lmxll	lm	l	lm	l	lm	l	lm	l	lm	lm	lm	l	lm	lm	l	l	l	l	lm	lm	lm	lm	lm	l	l	l	lm	l	lm	l	lm	lm	l	l	lm	lm	l	l	lm	lm	lm	lm	lm	l	lm	l	lm
Marker18598	chr12	lmxll	lm	l	lm	l	lm	l	lm	l	lm	lm	lm	l	lm	lm	l	l	l	l	lm	lm	lm	lm	lm	l	l	l	lm	l	lm	l	lm	lm	l	l	lm	lm	l	l	lm	lm	lm	lm	lm	l	lm	l	lm
Marker18615	chr12	lmxll	lm	l	l	l	lm	l	lm	lm	lm	l	lm	l	lm	lm	lm	l	l	l	lm	l	l	lm	lm	l	l	l	lm	l	lm	l	lm	lm	l	l	lm	lm	l	l	lm	lm	lm	lm	lm	lm	lm	l	lm
Marker18645	chr12	nnxnp	n	np	p	np	np	np	n	n	n	p	np	n	n	n	n	np	np	n	p	n	p	p	p	n	np	np	p	np	p	n	n	n	n	n	p	n	n	np	n	n	p	p	n	np	n	n	n
Marker18646	chr12	nnxnp	n	np	p	np	np	np	n	n	n	p	np	n	n	n	n	np	np	n	p	n	p	p	p	n	np	np	p	np	p	n	n	n	n	n	p	n	n	np	n	n	p	p	n	np	n	n	n
Marker18647	chr12	nnxnp	n	np	p	np	np	np	n	n	n	p	np	n	n	n	n	np	np	n	p	n	p	p	p	n	np	np	p	np	p	n	n	n	n	n	p	n	n	np	n	n	p	p	n	np	n	n	n
Marker18648	chr12	nnxnp	n	np	p	np	np	np	n	n	n	p	np	n	n	n	n	np	np	n	p	n	p	p	p	n	np	np	p	np	p	n	n	n	n	n	p	n	n	np	n	n	p	p	n	np	n	n	n
Marker18649	chr12	nnxnp	n	np	p	np	np	np	n	n	n	p	np	n	n	n	n	np	np	n	p	n	p	p	p	n	np	np	p	np	p	n	n	n	n	n	p	n	n	np	n	n	p	p	n	np	n	n	n
Marker18735	chr12	nnxnp	n	np	np	np	np	np	n	n	n	np	n	n	np	n	n	np	np	n	np	n	np	np	np	n	np	np	np	np	np	n	n	n	np	n	np	n	n	np	n	n	np	np	n	np	n	n	n
Marker18736	chr12	nnxnp	n	np	np	np	np	np	n	n	n	np	n	n	np	n	n	np	np	n	np	n	np	np	np	n	np	np	np	np	np	n	n	n	np	n	np	n	n	np	n	n	np	np	n	np	n	n	n
Marker18737	chr12	nnxnp	n	np	np	np	np	np	n	n	n	np	n	n	np	n	n	np	np	n	np	n	np	np	np	n	np	np	np	np	np	n	n	n	np	n	np	n	n	np	n	n	np	np	n	np	n	n	n
Marker18756	chr12	lmxll	lm	l	l	lm	lm	lm	l	lm	l	l	l	m	l	l	lm	lm	lm	lm	l	l	l	l	l	m	lm	lm	l	lm	l	m	l	l	lm	lm	l	l	m	lm	l	l	l	l	l	lm	l	lm	l
Marker18757	chr12	lmxll	lm	l	l	lm	lm	lm	l	lm	l	l	l	m	l	l	lm	lm	lm	lm	l	l	l	l	l	m	lm	lm	l	lm	l	m	l	l	lm	lm	l	l	m	lm	l	l	l	l	l	lm	l	lm	l
Marker18763	chr12	lmxll	lm	l	lm	l	l	l	m	l	m	lm	lm	l	m	m	l	l	l	l	lm	lm	lm	lm	lm	l	l	l	lm	l	lm	l	m	m	l	l	lm	m	l	l	m	m	lm	lm	m	l	m	l	m
Marker18771	chr12	nnxnp	n	pn	n	n	n	n	pn	pn	p	n	n	pn	pn	pn	pn	n	-	pn	n	pn	n	-	n	pn	n	n	n	n	n	n	p	pn	n	pn	n	pn	pn	n	pn	pn	n	n	pn	n	pn	p	pn
Marker18773	chr12	nnxnp	n	np	np	np	np	np	n	n	n	np	n	n	n	n	n	np	n	n	np	n	np	np	np	n	np	np	np	np	np	n	n	n	np	n	np	n	n	np	n	n	np	np	n	np	n	n	n
Marker18779	chr12	lmxll	lm	l	m	l	l	l	lm	l	lm	m	lm	l	lm	lm	l	l	l	l	m	lm	m	lm	lm	l	l	l	m	l	lm	l	lm	lm	l	l	m	lm	l	l	lm	lm	m	m	lm	l	lm	l	lm
Marker18780	chr12	nnxnp	n	np	n	n	np	n	np	np	np	n	np	np	np	np	np	n	n	np	n	np	n	n	n	np	n	n	n	n	n	np	np	np	n	np	n	np	np	n	np	np	n	n	np	n	np	np	np
Marker18782	chr12	nnxnp	n	np	n	n	np	n	np	np	np	n	np	np	np	np	np	n	n	np	n	np	n	n	n	np	n	n	n	n	n	np	np	np	n	np	n	np	np	n	np	np	n	n	np	n	np	np	np
Marker18783	chr12	nnxnp	n	np	n	n	np	n	np	np	np	n	np	np	np	np	np	n	n	np	n	np	n	n	n	np	n	n	n	n	n	np	np	np	n	np	n	np	np	n	np	np	n	n	np	n	np	np	np
Marker18784	chr12	hkxhk	hk	hk	h	k	hk	k	hk	hk	hk	h	hk	hk	hk	hk	hk	k	k	hk	h	hk	h	h	hk	hk	k	k	h	k	h	hk	hk	hk	k	hk	h	hk	hk	k	hk	hk	h	h	hk	k	hk	hk	hk
Marker18785	chr12	nnxnp	n	np	n	n	np	n	np	np	np	n	np	np	np	np	np	n	n	np	n	np	n	n	n	np	n	n	n	n	n	np	np	np	n	np	n	np	np	n	np	np	n	n	np	n	np	np	np
Marker18786	chr12	lmxll	lm	l	m	l	l	l	lm	l	lm	m	lm	l	lm	lm	l	l	l	l	m	lm	m	lm	lm	l	l	l	m	l	lm	l	lm	lm	l	l	m	lm	l	l	lm	lm	m	m	lm	l	lm	l	lm
Marker18787	chr12	lmxll	lm	l	m	l	l	l	lm	l	lm	m	lm	l	lm	lm	l	l	l	l	m	lm	m	m	lm	l	l	l	m	l	lm	l	lm	lm	l	l	m	lm	l	l	lm	lm	m	m	lm	l	lm	l	lm
Marker18788	chr12	hkxhk	hk	hk	h	k	hk	k	hk	hk	hk	h	hk	hk	hk	hk	hk	k	k	hk	h	hk	h	h	hk	hk	k	k	h	k	h	hk	hk	hk	k	hk	h	hk	hk	k	hk	hk	h	h	hk	k	hk	hk	hk
Marker18789	chr12	lmxll	lm	l	m	l	l	l	lm	l	lm	m	lm	l	lm	lm	l	l	l	l	m	lm	m	lm	lm	l	l	l	m	l	lm	l	lm	lm	l	l	m	lm	l	l	lm	lm	m	m	lm	l	lm	l	lm
Marker18801	chr12	lmxll	lm	l	m	l	l	l	lm	l	lm	m	lm	l	lm	lm	l	l	l	l	m	lm	m	m	m	l	l	l	m	lm	lm	l	lm	lm	l	l	m	lm	l	l	lm	lm	m	m	lm	l	lm	l	lm
Marker18808	chr12	lmxll	lm	l	l	lm	lm	lm	l	lm	l	l	l	lm	l	l	lm	lm	lm	lm	l	l	l	l	l	lm	lm	lm	lm	lm	l	lm	l	l	lm	lm	l	l	lm	lm	l	l	l	l	l	lm	l	lm	l
Marker18812	chr12	lmxll	lm	l	l	lm	lm	lm	l	lm	l	l	l	lm	l	l	lm	lm	lm	lm	l	l	l	l	l	lm	lm	lm	lm	lm	l	lm	l	l	lm	lm	l	l	lm	lm	l	l	l	l	l	lm	l	lm	l
Marker18814	chr12	nnxnp	n	np	n	n	n	n	np	np	np	n	np	np	np	np	np	n	n	np	n	np	n	n	n	np	n	n	n	n	n	np	np	np	n	np	n	np	np	n	np	np	n	n	np	n	np	np	np
Marker18815	chr12	lmxll	ml	l	l	ml	ml	ml	l	ml	l	l	l	ml	l	l	ml	ml	ml	ml	l	l	l	l	l	ml	ml	ml	l	ml	l	ml	l	l	ml	ml	l	l	ml	ml	l	l	l	l	l	ml	l	ml	l
Marker18816	chr12	lmxll	lm	l	lm	l	l	l	lm	l	lm	lm	lm	l	lm	lm	l	l	l	l	lm	lm	lm	lm	lm	l	l	l	lm	l	lm	l	lm	lm	l	l	lm	lm	l	l	lm	lm	lm	lm	lm	l	lm	l	lm
Marker18817	chr12	lmxll	lm	l	lm	l	l	l	lm	l	lm	lm	lm	l	lm	lm	l	l	l	l	lm	lm	lm	lm	lm	l	l	l	lm	l	lm	l	lm	lm	l	l	lm	lm	l	l	lm	lm	lm	lm	lm	l	lm	l	lm
Marker18855	chr12	nnxnp	n	pn	pn	pn	pn	pn	n	n	n	pn	pn	n	n	n	n	pn	pn	n	pn	n	pn	pn	pn	n	pn	pn	pn	pn	pn	n	n	n	pn	n	pn	n	n	pn	n	n	pn	pn	n	pn	n	n	n
[truncated: 8,043 more rows]
[truncated: 85 more columns]
